# Supplementary material for: Information Retrieval during Free Listing Is Biased by Memory: Evidence from Medicinal Plants
Source: PLoS One. 2016 Nov 4;11(11):e0165838. doi: 10.1371/journal.pone.0165838 (PMC5096679; doi:10.1371/journal.pone.0165838)
Supplement: S1 Data — (XLSX) [file pone.0165838.s001.xlsx]

## Sheet: Paper apresentation
		Original database related to the research entitled "INFORMATION RETRIEVAL DURING FREE LISTING IS BIASED BY MEMORY: EVIDENCE FROM MEDICINAL PLANTS"
		Authors: Daniel Carvalho Pires de Sousa, Gustavo Taboada Soldati, Julio Marcelino Monteiro, Thiago Antonio de Sousa Araújo and Ulysses Paulino Albuquerque*
		* Corresponding author: upa677@hotmail.com

## Sheet: Total interviews
Number of Informant	Family	Free-list	Terapheutic target	Autonoetic	Last time used (or saw someone using)
1	19	hortelagrande	cough	yes	3months		96 informants
1	19	hortelapequeno	cough	yes	1year
1	19	ervadoce	sedative/insomnia	yes	2days
1	19	ervacidreira	sedative/insomnia	yes	5months
1	19	boldo	bellyache	yes	2months
1	19	babosa	worm/lossofhair/dandruff	yes	1week
1	19	pinhaoroxo	cold/cough	yes	6months
1	19	mastruz	bath	yes	6months
2	33	cajuroxo	inflammation	yes	1year
2	33	aroeira	inflammation	yes	1year
2	33	catingueira	cough	yes	5years
3	57	capimsanto	sedative	yes	10months
3	57	ervacidreira	tuningblood/menstruation/bloodcirculation	yes	3years
3	57	hortela	cough	yes	20years
3	57	quixaba	teeth/inflammation	yes	12years
3	57	aroeira	inflammation	yes	12years
3	57	barbatimao	wound	yes	8years
3	57	mastruz	worm	yes	31years
4	15	eucalipto	influenza/bath	yes	13years
4	15	hortelagrande	cough/bellyache	yes	19years
4	15	hortelapequeno	earache	yes	10years
4	15	umburanacu	cough	yes	1month
4	15	quixaba	inflammation	no
4	15	pinhao	gastritis/cut	yes	3months
4	15	ervacidreira	donotremember	yes	3months
4	15	capimsanto	cough/cold	yes	1month
4	15	arruda	earache/colic	yes	10years
4	15	colonha	donotremember	yes	10years
4	15	cana	highbloodpressure	yes	2months
4	15	roma	highbloodpressure	yes	2months
5	26	ervacidreira	stuffedbelly/intestine	yes	1week
5	26	capimsanto	sedative	yes	1month
5	26	pinhaobrabo	snakebite	yes	3months
5	26	juca	internalpain	yes	4years
5	26	angico	cough	yes	5years
5	26	jua	cough/bath/teeth	yes	2years
5	26	aroeira	inflammation	yes	4years
5	26	cajuroxo	inflammation	no
5	26	ervadoce	intestine	yes	1week
6	24	arruda	womanpain	yes	15years
6	24	quebrapedra	kidneys	yes	6months
6	24	jabuticaba	bellyache	yes	2months
6	24	umbu	bellyache	yes	3weeks
6	24	goiaba	bellyache	yes	1year
6	24	hortelapequeno	vet	yes	1year
6	24	hortelagrande	cough	yes	1year
6	24	juca	liver	yes	2months
6	24	bomnome	kidneys	yes	1year
7	18	boldo	dysentery	yes	3months
7	18	ervacidreira	highbloodpressure/sedative	yes	1year
7	18	aroeira	injured	yes	2years
7	18	acerola	blood	yes	2days
7	18	pinhao	injured	yes	3years
7	18	velame	bath	yes	2years
7	18	carrapixo	inflammation	yes	9months
7	18	pimenta	heart	yes	today
7	18	chuchu	highbloodpressure	yes	6months
8	18	boldo	bellyache	yes	1week
8	18	cajuroxo	cough	yes	1year
8	18	acerola	anemia/blood	yes	today
8	18	capimsanto	sedative	yes	2months
8	18	jua	teeth	yes	34years
8	18	aroeira	redspots/inflammation	yes	2years
8	18	carrapixo	infection	yes	1week
8	18	pegapinto	infection	yes	1year
8	18	velame	itch	yes	1week
8	18	umburanadecheiro	infection/inflammation	yes	1year
8	18	bomnome	itch	yes	2months
8	18	babosa	hair	yes	1week
8	18	quebrapedra	kidneys	yes	2months
8	18	cana	highbloodpressure	yes	2weeks
8	18	chuchu	highbloodpressure	yes	1today
8	18	goiababranca	cough	yes	5months
8	18	ervacidreira	sedative/bellyache	yes	1week
9	10	aroeira	strike/infection	yes	1year
9	10	juremapretalisa	strike/infection	yes	5years
9	10	ervacidreira	bellyache	yes	10years
9	10	capimsanto	sedative	yes	1year
9	10	jua	cough	yes	2weeks
9	10	quixaba	strike/fallingdown	yes	1month
9	10	goiababranca	bellyache	no
10	10	aroeira	bath/infection	yes	1week
10	10	mororo	diabetes	yes	2years
10	10	quixaba	fallingdown	yes	5months
10	10	goiababranca	infection/bellyache	yes	1month
10	10	angico	cough	yes	1year
10	10	hortelapequeno	worm	no
10	10	capimsanto	sedative	no
10	10	camomila	sedative	no
10	10	pegapinto	infection	no
10	10	gogoia	hemorrhoid	yes	5years
10	10	quebrapedra	kidneys	no
10	10	mentui	sedative/worm	yes	5years
10	10	juca	vet/liver/tuberculosis	yes	1month
11	50	quinaquina	generalsickness	no
11	50	jua	worm	yes	15years
11	50	marmeleiro	itch/intoxication	yes	15years
11	50	juca	liver/vet	yes	15years
11	50	podaico	womandiseases	yes	15years
11	50	cajuroxo	womandiseases	yes	15years
11	50	aroeira	womandiseases/wound	yes	10years
11	50	angico	catarrh	yes	15years
11	50	umburanacu	catarrh	yes	15years
11	50	alfavaca	itch/influenza	yes	15years
11	50	bomnome	kidneys	yes	15years
11	50	juremabranca	generalsickness	yes	15years
11	50	juremapreta	generalsickness/wound	yes	15years
11	50	sacatinga	diabetes	yes	15years
11	50	pinha	itch	yes	15years
11	50	laranja	sedative	yes	3months
12	17	marmeleiro	itch/blood	yes	5years
12	17	angico	antibiotic	yes	2years
12	17	ervacidreira	bellyache	yes	1year
12	17	pinhao	wound	yes	1month
12	17	manjericao	cough	yes	2years
12	17	mororo	insomnia	yes	2years
12	17	umburanacu	cough	yes	2years
12	17	aroeira	inflammation	yes	1year
13	3	alecrimcaco	bellyache	yes	2years
13	3	hortelapequeno	influenza/cough	yes	6months
13	3	hortelagrande	influenza/cough	yes	6months
13	3	quixaba	strike	yes	2months
13	3	aroeira	cut	yes	1year
13	3	carrapixo	urineinfection	yes	4years
13	3	pegapinto	urineinfection	no
13	3	ervacidreira	generalsickness	yes	1year
13	3	capimsanto	sedative	yes	4months
13	3	colonha	bellyache	yes	1year
13	3	apararaio	headache	yes	1today
14	3	aroeira	inflammation	yes	1year
14	3	cajuroxo	inflammation	yes	1year
14	3	quixaba	strike	yes	1today
14	3	umburanacu	generalsickness	yes	1year
14	3	bomnome	kidneys	yes	1year
14	3	angico	inflammation	no
14	3	pegapinto	urineinfection	yes	10years
14	3	mandacaru	kidneys	yes	1year
14	3	juca	strike	yes	1year
14	3	juremapreta	inflammation	yes	1year
15	13	juca	wound	yes	3months
15	13	aroeira	wound	yes	3months
15	13	jua	cough	yes	1month
15	13	angico	donotremember	no
15	13	cedro	vet	yes	1month
15	13	juremabranca	wound	yes	3months
15	13	cajuroxo	wound	yes	3months
16	13	jua	influenza	yes	2months
16	13	aroeira	wound	yes	4months
16	13	ervacidreira	bellyache	yes	1month
17	9	babosa	dandruff	no
17	9	hortelapequeno	cough	yes	3years
17	9	ervacidreira	donotremember	no
17	9	eucalipto	sedative/influenza	yes	1year
17	9	boldo	bellyache	yes	3weeks
17	9	aroeira	infection	yes	1year
17	9	camomila	sedative	yes	1week
18	55	cana	highbloodpressure	yes	3months
18	55	capimsanto	sedative	yes	1week
18	55	ervacidreira	donotremember	yes	1week
18	55	aroeira	inflammation	yes	7months
18	55	cajuroxo	inflammation	yes	5years
18	55	couve	gastritis	yes	2days
18	55	juremapreta	donotremember	yes	3days
18	55	carrapixo	hemorrhoid	yes	10years
19	33	aroeira	wound	yes	1year
19	33	umburanacu	influenza	yes	1year
19	33	pinhaobrabo	wound	yes	1today
19	33	capimsanto	fever	yes	1week
19	33	ervacidreira	bellyache	yes	5years
19	33	bomnome	kidneys	yes	2years
19	33	cajuroxo	wound	yes	2years
20	12	aroeira	swelling	no
20	12	cumaru	generalsickness	no
20	12	alecrim	generalsickness	no
20	12	babosa	swelling/cancer	no
20	12	hortela	generalsickness	nâo
20	12	cajuroxo	generalsickness	nâo
20	12	gengibre	bellyache	yes	1today
21	31	aroeira	inflammation	yes	2days
21	31	umburanacu	cough	yes	3months
21	31	jua	cough/dandruff	yes	1month
21	31	juremabranca	dandruff	no
21	31	umbu	donotremember	no
21	31	catingueira	cough	yes	4months
21	31	cajuroxo	inflammation	yes	1year
21	31	espinheiro	cough	yes	6months
21	31	barauna	inflammation	no
21	31	jatoba	cough	yes	3months
22	26	ervacidreira	bellyache	yes	5days
22	26	capimsanto	sedative	yes	today
22	26	laranja	sedative	yes	8days
22	26	hortelapequeno	worm	yes	6months
22	26	hortelagrande	influenza	yes	1week
22	26	colonha	bellyache	yes	6days
22	26	jatoba	influenza	yes	3months
22	26	quixaba	inflammation	yes	2weeks
22	26	limao	influenza	yes	2weeks
22	26	alecrim	influenza	yes	6months
23	29
24	54	aroeira	wound	yes	2days
24	54	bomnome	wound/kidneys	yes	8months
24	54	juca	wound	yes	10years
24	54	eucalipto	fever	yes	2years
24	54	capimsanto	sedative	yes	1today
24	54	ervacidreira	sedative	yes	8days
24	54	pinha	bellyache	yes	1year
25	5	pitanga	diarrhea	no
25	5	goiaba	diarrhea	no
25	5	pinha	diarrhea	no
25	5	jatoba	cough	yes	10years
25	5	aroeira	generalsickness	yes	5years
25	5	bomnome	kidneys	no
25	5	juca	generalsickness	yes	1year
25	5	cedro	vet	yes	1year
25	5	hortelapequeno	cough	yes	6months
25	5	cajuroxo	generalsickness	yes	15years
25	5	podaicoroxo	generalsickness	no
25	5	jua	cough	yes	5years
25	5	algaroba	cough	no
25	5	mulungu	bellyache	yes	1week
25	5	quixaba	strike	yes	1week
26	35	hortela	cough	yes	15days
26	35	ervacidreira	bellyache	yes	8days
26	35	capimsanto	sedative	yes	1today
26	35	alecrim	prostate	no
26	35	boldo	bellyache	yes	1month
26	35	babosa	inflammation	yes	6months
26	35	angico	inflammation	yes	2months
26	35	aroeira	inflammation	yes	2months
26	35	cajuroxo	inflammation	yes	2months
26	35	bomnome	kidneys	yes	6months
26	35	mororo	diabetes	yes	1month
26	35	jua	cough	yes	2months
26	35	juca	cough	yes	1year
26	35	mulungu	sedative	yes	15days
26	35	umbu	diabetes	no
26	35	quixaba	inflammation	yes	2months
26	35	ameixa	inflammation	yes	2months
26	35	pinhaoroxo	vet	no
26	35	pegapinto	inflammation	yes	6months
27	40	bomnome	kidneys	yes	8months
27	40	aroeira	inflammation	yes	8months
27	40	boldo	liver	yes	1month
27	40	mulungu	inflammation	no
27	40	cajuroxo	inflammation	yes	6months
27	40	hortelagrande	cough	yes	1year
27	40	jatoba	cough	yes	1year
27	40	umburanacu	cough	yes	1year
27	40	jua	cough	yes	1year
27	40	umbu	inflammation	no
27	40	maracujadeestralo	cough	no
28	21	aroeira	cough	yes	1year
28	21	babosa	cough	yes	1year
28	21	umburanacu	cough	yes	1year
28	21	angico	cough	yes	6months
29	27	aroeira	inflammation	yes	1year
29	27	babosa	inflammation	yes	3months
29	27	angico	cough	yes	1year
29	27	podaico	cancer	no
29	27	juca	liver	yes	6months
29	27	piranha	infection/inflammation	no
29	27	jua	teeth	no
29	27	inco	inflammation	no
29	27	cajuroxo	inflammation	no
29	27	umburanacu	throat	yes	6months
29	27	jatoba	influenza	no
29	27	catingueira	bellyache	no
30	37	aroeira	cough	yes	5years
30	37	barauna	cough	yes	3years
30	37	umburanacu	sedative	yes	2years
30	37	canademacaco	influenza/bones	yes	1month
30	37	paudalho	wound	yes	2months
30	37	jatoba	cough	yes	3months
31	37	juca	vet	no
31	37	angico	constipation	yes	1week
31	37	juremabranca	swelling	yes	1week
31	37	barauna	constipation	yes	1week
31	37	sacatinga	itch	no
31	37	espinheiro	generalsickness	no
31	37	cabecadenego	generalsickness	no
31	37	umburanabraba	generalsickness	no
31	37	juremapreta	generalsickness	no
31	37	catingueira	cough	yes	1week
31	37	aroeira	bellyache	yes	2months
32	40	aroeira	itch	no
32	40	bomnome	kidneys	yes	3months
32	40	jua	teeth	no
32	40	pinhao	wound	yes	5years
33	40	aroeira	inflammation	yes	3months
33	40	bomnome	kidneys	yes	2months
33	40	angico	bronchitis/cough	yes	2years
33	40	umburanacu	bronchitis/cough	yes	6months
33	40	quixaba	swelling	yes	2years
33	40	paudarco	generalsickness	yes	2years
33	40	sasafrai	inflammation	yes	2years
33	40	cajuroxo	inflammation	yes	1year
33	40	jua	cough	yes	1year
33	40	mulungu	inflammation	yes	2years
33	40	juca	cough	yes	1year
33	40	barbatimao	inflammation	no
33	40	cabraiba	inflammation	yes	1year
34	35	ervacidreira	stomach	yes	1month
34	35	hortelapequeno	cough	no
34	35	capimsanto	fever	yes	2months
34	35	alecrimdecheiro	stomach	yes	3months
34	35	arruda	earache	no
34	35	boldo	stomach	yes	6months
34	35	cajuroxo	inflammation	no
34	35	jatoba	cough	yes	15days
34	35	quixaba	inflammation	no
34	35	babatadepurga	hemorrhoid	yes	10years
34	35	marmeleiro	blood	yes	30years
34	35	aroeira	inflammation	yes	1today
34	35	roma	inflammation	yes	1today
34	35	podaicoroxo	inflammation	no
34	35	babosa	hemorrhoid	yes	6months
34	35	angico	inflammation	yes	1today
34	35	juca	liver	yes	6months
35	48	podaicoroxo	inflammation/bones	yes	5years
35	48	juca	vet	yes	2years
35	48	roma	inflammation	yes	6months
35	48	pirim	wound	yes	20years
35	48	sena	fever	yes	6months
35	48	pinha	liver/itch	yes	25years
35	48	cedro	redspots	yes	2years
35	48	umburanacu	cough	yes	2months
36	52	ervacidreira	bellyache	yes	1year
36	52	aroeira	bath	yes	2years
36	52	juca	cough	yes	1year
36	52	babosa	vet/hair/worm	yes	1year
36	52	pinha	bellyache	yes	1year
36	52	mamao	sedative	no
36	52	hortelapequeno	cough	yes	2years
36	52	hortelagrande	cough	yes	2years
36	52	velame	cough	yes	1year
36	52	marmeleiro	blood	yes	2years
36	52	cebolabranca	cough	no
36	52	catingueira	cough	no
37	42	arruda	bellyache	yes	2months
37	42	hortelagrande	cough	yes	1year
37	42	hortelapequeno	cough	yes	1year
37	42	quixaba	inflammation	yes	1month
37	42	angico	generalsickness	yes	1year
37	42	aroeira	generalsickness	yes	1year
38	11	ervacidreira	sedative/pain	yes	50years
38	11	eucalipto	headache	yes	40years
38	11	urtiga	donotremember	no
38	11	velame	inflammation	yes	15days
38	11	pinhao	inflammation/gastritis	yes	15days
39	51	molequeduro	bellyache	yes	5years
39	51	maracujadeestralo	generalsickness	yes	10years
39	51	mandacaru	generalsickness	yes	10years
39	51	angico	generalsickness	yes	10years
39	51	aroeira	generalsickness	yes	10years
39	51	pinhaomanso	wound	no
39	51	pinhaobrabo	wound	no
39	51	catingueira	rheumatism/cough	yes	5years
40	14	umburanacu	cough/fever/influenza	yes	3years
40	14	aroeira	wound	yes	6months
40	14	umbu	wound	yes	40years
40	14	jurubeba	cough	yes	40years
40	14	jua	cough	yes	40years
40	14	cajuroxo	wound	yes	5years
40	14	arruda	bellyache	yes	30years
40	14	ervacidreira	bellyache	yes	1month
40	14	quixaba	strike	yes	3years
40	14	roma	infection	yes	2months
40	14	capimsanto	bellyache/sedative	yes	1week
41	32	eucalipto	fever	yes	5years
41	32	capimsanto	sedative	yes	1week
41	32	boldo	bellyache	yes	1week
41	32	louro	bellyache	yes	1week
41	32	anador	fever	no
41	32	arruda	toothache	yes	6years
41	32	alecrim	earache	yes	60years
41	32	pinhao	gastritis	no
41	32	papaconha	hemorrhoid	no
42	51	mulungu	sedative/kidneys	yes	2days
42	51	catingueira	rheumatism/pain	yes	2years
42	51	velame	blood	yes	1week
42	51	pinhao	generalsickness	yes	today
42	51	umburanacu	wound	yes	30years
42	51	aroeira	generalsickness	yes	1week
42	51	angico	generalsickness	yes	1year
42	51	marmeleiro	bellyache	no
42	51	cabecadenego	vet	no
42	51	jua	kidneys	yes	1week
42	51	sacatinga	snakebite	yes	1week
42	51	juca	kidneys	yes	3months
42	51	molequeduro	intestine	no
43	4	umburanacu	cough	yes	1month
43	4	palhoroxo	cancer	no
43	4	catingueira	cough	yes	2months
43	4	mororo	cough	yes	2months
43	4	jatoba	cough	yes	2months
43	4	hortela	cough	yes	2months
43	4	aroeira	wound	yes	8days
43	4	canademacaco	prostate	no
43	4	cajuroxo	wound	yes	6months
43	4	juca	cough	yes	2months
43	4	melao	cancer/diabetes	no
43	4	cabecadenego	cancer	yes	1month
43	4	batatadepurga	hemorrhoid	no
43	4	colonha	highbloodpressure	yes	10days
43	4	roma	diabetes	yes	1month
43	4	pinhaobrabo	gastritis	yes	1today
44	4	jatoba	influenza	yes	2months
44	4	umburanacu	influenza	yes	2months
44	4	jua	influenza	yes	2months
44	4	alho	influenza	yes	2months
44	4	juca	influenza	yes	2months
44	4	mastruz	influenza	yes	2months
45	4	umburanacu	influenza	yes	6months
45	4	roma	throat	yes	1month
45	4	cajuroxo	wound	yes	1month
45	4	colonha	dysentery	yes	1month
45	4	graviola	highbloodpressure	yes	1month
45	4	jatoba	influenza	yes	1month
46	34	umburanacu	generalsickness	yes	1week
46	34	aroeira	generalsickness	yes	2months
46	34	bomnome	inflammation	no
46	34	quixaba	cancer	yes	today
46	34	pinhao	generalsickness	yes	1week
47	36	capimsanto	sedative	yes	5years
47	36	hortela	cough	yes	2years
47	36	quebrapedra	kidneys	yes	3years
47	36	aroeira	wound	yes	5years
48	36	eucalipto	fever	yes	1year
48	36	goiaba	bellyache	yes	5years
48	36	cajuroxo	infection	no
48	36	umburanacu	cough	yes	10years
48	36	roma	throat	yes	3months
49	38	juremapreta	wound	yes	1today
49	38	juca	wound	yes	1today
49	38	aroeira	wound	yes	1today
49	38	cajuroxo	wound	yes	1today
49	38	pegapinto	urine	yes	6months
49	38	papaconha	gonorrhea	yes	1year
49	38	quixaba	tiredness	yes	2months
49	38	hortelagrande	cough	yes	1today
49	38	hortelapequeno	cough	yes	1today
49	38	arruda	headache	yes	1today
49	38	manjericao	ringworm	yes	1today
49	38	capimsanto	bellyache/diabetes	yes	1today
49	38	poeja	generalsickness	yes	1today
49	38	ervacidreira	generalsickness	yes	1today
49	38	gengibre	cough	yes	1today
49	38	alho	cough	yes	1today
49	38	cebolabranca	cough	yes	1today
49	38	pinhaobrabo	wound	yes	2months
49	38	velame	wound/diabetes	yes	3months
49	38	alecrimdecaco	generalsickness	yes	1year
49	38	coentro	fallingdown	yes	1today
50	25	angico	vet	yes	3months
50	25	bomnome	kidneys	yes	5months
50	25	hortelapequeno	cough/catarrh	yes	1week
50	25	aroeira	throat	yes	4months
50	25	roma	throat	yes	3months
50	25	cedro	cholesterol	yes	3months
50	25	jatoba	vet	no
50	25	aveloi	gastritis	no
50	25	umburanadecheiro	headache	yes	50years
50	25	cajuroxo	infection	no
51	44	aroeira	itch/throat/stomach	yes	1year
51	44	barauna	backpain	no
51	44	jatoba	cough	yes	1today
52	46	ervacidreira	donotremember	yes	2weeks
52	46	capimsanto	donotremember	yes	2weeks
52	46	boldo	donotremember	yes	2months
52	46	jabuticaba	donotremember	yes	2months
53	46	capimsanto	sedative	yes	1week
53	46	ervacidreira	donotremember	yes	1week
53	46	camomila	sedative	yes	1week
53	46	ervadoce	bellyache	yes	2weeks
53	46	aroeira	inflammation	yes	1year
53	46	velame	wound	yes	5years
53	46	mandacaru	removesspine	no
53	46	facheiro	removesspine	no
53	46	catingueira	cough	yes	3years
53	46	juremabranca	inflammation	yes	3years
53	46	aveloi	cancer/wart	yes	20years
53	46	babosa	cancer	yes	2years
53	46	canademacaco	cholesterol	yes	2years
53	46	pinhaobrabo	bite	yes	2years
53	46	pinhaoroxo	superstition	yes	5years
53	46	cajuroxo	inflammation	yes	2years
53	46	mulungu	sedative	yes	2years
53	46	umburanacu	inflammation	yes	1year
54	9	hortelapequeno	cough	yes	10years
54	9	alho	cough	yes	10years
54	9	catingueira	cold	yes	15years
54	9	caibeira	vet	yes	2years
54	9	pegapinto	prostate	no
54	9	hortelagrande	cough	yes	9years
54	9	anador	headache	no
54	9	angico	technology	no
54	9	umburanadecheiro	cough	yes	3years
55	56	umburanacu	weakness	yes	20years
55	56	angico	vet	no
55	56	capimsanto	bellyache	yes	20years
55	56	babosa	wound	no
55	56	pinhaobrabo	snakebite	yes	30years
55	56	ervacidreira	bellyache	yes	30years
56	27	umburanacu	cough/throat	yes	40years
56	27	cajuroxo	wound	yes	1week
56	27	jatoba	cough/throat	yes	3years
56	27	aroeira	vet	yes	2years
56	27	quinaquina	cough/throat	yes	20years
56	27	umburanabraba	bellyache/inflammation	yes	1year
56	27	juca	vet	yes	3years
56	27	barauna	dysentery	yes	1year
56	27	paudarco	cancer	yes	5years
56	27	babosa	cancer	yes	2years
56	27	mororo	diabetes	no
56	27	cedro	dogbite	no
57	24	umburanadecheiro	cough	yes	12years
57	24	angico	cough	yes	1year
57	24	mororo	bellyache	no
57	24	hortelapequeno	bellyache	yes	65years
57	24	laranja	stuffing	yes	2years
57	24	capimsanto	stuffing	yes	6months
57	24	ervacidreira	stuffing	yes	3weeks
57	24	babosa	removesspine	yes	3years
57	24	aroeira	inflammation	yes	4months
57	24	juremapreta	inflammation	yes	4months
57	24	arruda	headache	no
57	24	mandacaru	medicinalmixture	no
57	24	podaicoroxo	medicinalmixture/cancer	yes	7years
57	24	cabraiba	gastritis	yes	2years
57	24	mirasol	headache	yes	19years
58	27	aroeira	wound	yes	6months
58	27	babosa	wound	yes	1month
58	27	piranha	inflammation	yes	2years
58	27	jatoba	inflammation	no
58	27	umburanacu	cough	yes	1year
58	27	angico	cough	yes	2years
58	27	hortela	cough	yes	3years
58	27	mororo	toothache	yes	4years
59	28	roma	inflammation	yes	2months
59	28	capimsanto	sedative	no
59	28	ervacidreira	sedative	no
59	28	babosa	gastritis	no
59	28	umburanacu	catarrh	no
59	28	hortelapequeno	bellyache	no
59	28	goiaba	bellyache	no
59	28	hortelagrande	catarrh	no
60	48	juremapreta	inflammation	yes	2years
60	48	aroeira	inflammation	yes	2months
60	48	barauna	wound	yes	3years
60	48	angico	wound	yes	5years
60	48	jatoba	cough	yes	2months
60	48	umburanacu	cough	yes	6months
60	48	quinaquina	catarrh	no
61	6	cajuroxo	inflammation	no
61	6	mororo	gastritis	yes	6months
61	6	cedro	wound	yes	2years
61	6	umbu	wound	no
61	6	canademacaco	gastritis	yes	1year
61	6	aroeira	wound	yes	1month
61	6	juremapretalisa	wound	no
62	29	ervacidreira	fever	no
62	29	capimsanto	bellyache	yes	1month
62	29	colonha	donotremember	no
62	29	sabugueira	cough	yes	2years
62	29	hortela	syrup	yes	4years
62	29	ervadoce	sedative	yes	4years
62	29	jua	cough	yes	1year
62	29	boldo	bellyache	yes	1month
63	29	podaicoroxo	cough	yes	1year
63	29	calumbinho	spine	yes	2years
63	29	aroeira	generalsickness	yes	1year
63	29	umburanacu	syrup	yes	1year
63	29	quixaba	fallingdown	yes	1month
63	29	cajuroxo	wound	yes	1year
63	29	mandacaru	kidneys	yes	1year
63	29	juca	fallingdown	yes	1year
63	29	angico	syrup	yes	1year
64	16	quiabo	diabetes	yes	1today
64	16	limao	diabetes/influenza	yes	1month
64	16	berinjela	cholesterol	yes	1year
64	16	roma	inflammation	yes	4weeks
64	16	umburanacu	syrup	yes	4days
64	16	jatoba	syrup	yes	4days
64	16	muncambe	syrup	yes	4days
64	16	alho	syrup	yes	4days
64	16	hortela	syrup	yes	4days
64	16	angico	syrup/cough	yes	4days
64	16	chuchu	highbloodpressure	yes	10years
64	16	quixaba	generalsickness	no
65	28	roma	inflammation	yes	1week
65	28	umburanacu	catarrh	yes	15years
65	28	ervacidreira	bellyache	yes	20years
65	28	alecrim	pain	no
65	28	hortela	syrup	yes	15years
65	28	jatoba	catarrh	no
65	28	angico	throat	no
65	28	bomnome	catarrh	no
65	28	gogoia	hemorrhoid	no
65	28	catingueira	influenza	no
65	28	goiababranca	bellyache	no
65	28	babosa	gastritis	no
65	28	aroeira	inflammation	yes	15years
65	28	cajuroxo	inflammation	yes	15years
66	27	pegapinto	prostate	yes	6years
66	27	umburanacu	cough	yes	1week
66	27	ervacidreira	bellyache	yes	1month
66	27	capimsanto	sedative	yes	1today
66	27	ervaverde	cancer	yes	1week
66	27	hortela	cough	yes	10years
67	2	quixaba	generalsickness	yes	10years
67	2	algodaopreto	generalsickness	yes	10years
67	2	catingueira	generalsickness	yes	10years
67	2	aroeira	generalsickness	yes	10years
67	2	angico	generalsickness	yes	10years
67	2	juca	generalsickness	yes	10years
67	2	marmeleiro	generalsickness	yes	10years
67	2	barauna	generalsickness	yes	10years
68	41	ervacidreira	stuffing	yes	1today
68	41	capimsanto	blood	yes	1today
68	41	aroeira	bath	yes	1week
68	41	jua	cough	yes	1week
68	41	quixaba	pain	yes	1week
68	41	umbu	donotremember	no
68	41	mandacaru	donotremember	no
69	41	aroeira	inflammation	yes	3years
69	41	ervadoce	sedative	yes	1week
69	41	capimsanto	sedative	yes	1week
69	41	ervacidreira	sedative	yes	1week
69	41	hortelapequeno	worm	yes	1week
69	41	cajuroxo	inflammation	yes	10years
69	41	goiaba	bellyache	yes	4years
70	44	catingueira	cough	yes	2years
70	44	hortelagrande	cough	yes	1year
70	44	hortelapequeno	cough	yes	1year
70	44	jatoba	cough	yes	1today
70	44	ervacidreira	vomiting	yes	3years
71	43	aroeira	wound	yes	2months
71	43	juremalisa	wound	yes	2months
71	43	cajuroxo	wound	yes	2months
71	43	pinhaobrabo	wound/snakebite	yes	1month
71	43	marmeleiro	vet	yes	1year
71	43	ramabranca	snakebite	no
71	43	quebrapedra	kidneys	yes	20years
71	43	espinheiro	backpain	no
71	43	quixaba	strike	no
71	43	angico	strike	yes	2months
71	43	jua	teeth	no
71	43	juca	strike	yes	2years
71	43	babosa	worm	yes	1year
71	43	aveloi	cancer	no
71	43	umburanacu	cough	yes	6months
71	43	jatoba	cough	yes	6months
71	43	catingueira	cough	yes	2years
71	43	molequeduro	bellyache	no
72	43	aroeira	bath/wound	yes	3months
72	43	ervacidreira	bellyache	yes	1today
72	43	ervadoce	colic	yes	3months
72	43	bomnome	kidneys	no
72	43	cajuroxo	inflammation/wound	yes	3months
72	43	cardosanto	mouthulcers	yes	1year
72	43	capimsanto	sedative	yes	1today
72	43	camomila	sedative	yes	2months
72	43	jua	cough	no
72	43	velame	blood	yes	1today
73	45	capimsanto	dysentery/sedative	yes	1week
73	45	ervacidreira	bellyache	yes	5years
73	45	aroeira	wound/inflammation	no
73	45	pinhaobrabo	wound/snakebite	yes	1week
73	45	angico	generalsickness	no
73	45	roma	inflammation	yes	1year
73	45	goiaba	bellyache	no
74	52	mastruz	worm	no
74	52	roma	donotremember	no
74	52	mamao	worm	no
74	52	cajuroxo	donotremember	no
74	52	goiaba	bellyache	no
74	52	pinha	bellyache	no
74	52	cabecadenego	snakebite	no
74	52	aroeira	pain	no
74	52	umburanacu	pain	yes	4months
75	45	jua	cough	yes	1year
75	45	benzedeira	bellyache	yes	1today
75	45	capimsanto	bellyache	yes	1today
75	45	juca	cough	yes	1year
76	31	aroeira	inflammation	no
76	31	juá	cough	yes	5months
76	31	catingueira	cough	yes	5months
76	31	espinheiro	cough	yes	10months
77	14	angico	painthroat	yes	5days
77	14	aroeira	infection/wound	yes	1week
77	14	bomnome	icterus	yes	7months
77	14	carquejo	hair/abortive	yes	15days
77	14	cipocruz	digestive	yes	6months
77	14	hortelagrande	catarrh/influenza	yes	5years
77	14	puejo	catarrh/influenza	yes	3years
77	14	umbu	worm	yes	10years
77	14	arruda	uterus	no
77	14	jurubeba	influenza	yes	2years
77	14	juremapreta	injured	no
77	14	ramabranca	vet	yes	1week
77	14	podaicoroxo	influenza	yes	5years
77	14	cocoouro	icterus	no
77	14	cocoanao	eyes	yes	10years
77	14	gengibre	inflammation	yes	3years
77	14	alho	generalsickness	yes	8years
77	14	cebolabranca	generalsickness	yes	1today
77	14	babatadepurga	worm	yes	15years
77	14	babosa	injured	yes	5months
77	14	juca	injured	yes	8months
77	14	boldo	digestive	yes	1week
77	14	quinaquina	cold	yes	5years
77	14	limao	influenza	yes	today
77	14	laranja	influenza	yes	2days
77	14	goiaba	generalsickness	yes	today
78	31	aroeira	inflammation	yes	4months
78	31	bomnome	kidneys	yes	2years
78	31	angico	blood	yes	2years
78	31	jua	cough	yes	6months
78	31	capimsanto	sedative	yes	1week
78	31	ervacidreira	sedative	yes	1week
78	31	catingueira	cough	yes	1month
79	4	roma	painthroat/pressure	yes	1week
79	4	babosa	generalsickness	yes	1year
79	4	capimsanto	headache/pressure	yes	2weeks
79	4	graviola	pressure	yes	1today
79	4	cana	pressure	yes	3weeks
79	4	aroeira	cut	yes	1year
80	42	quixaba	inflammation	yes	1year
80	42	umburanacu	donotremember	no
80	42	aroeira	cut	yes	4months
80	42	cajuroxo	cut	yes	4months
80	42	juremapreta	cut	yes	4months
81	1	ervacidreira	bellyache	yes	1week
81	1	capimsanto	sedative	yes	1week
81	1	babosa	infection/gastritis	yes	1month
81	1	eucalipto	fever/eyes/bath	yes	6months
81	1	aroeira	infection/antibiotic	yes	2months
81	1	angico	infection/antibiotic	yes	2months
81	1	umbu	bellyache	yes	3years
81	1	barauna	antibiotic/healing	yes	2months
81	1	umburanacu	antibiotic/healing	yes	2months
82	19	hortelapequeno	influenza	yes	1month
82	19	umburanadecheiro	influenza/catarrh	yes	1month
82	19	maracujadeestralo	influenza	yes	1month
82	19	aroeira	wound	yes	5years
82	19	barbatimao	wound/intestine	yes	4years
82	19	jatoba	influenza/catarrh	yes	4years
82	19	juremapreta	wound	yes	14years
83	5	aroeira	generalsickness	yes	1today
83	5	juca	vet	yes	3years
83	5	bomnome	kidneys	no
83	5	umburanacu	generalsickness	no
83	5	ervacidreira	bellyache	yes	1week
83	5	capimsanto	bellyache	yes	1week
83	5	pinha	generalsickness	yes	1month
83	5	jurubeba	cough	yes	30years
83	5	mororo	lung	no
83	5	cajuroxo	cough	no
83	5	podaicoroxo	cough	no
83	5	mulungu	generalsickness	yes	1month
83	5	barauna	vet	no
83	5	umburanabraba	teeth	yes	10years
83	5	pinhaomanso	breathlessness	no
83	5	pinhaobrabo	breathlessness	no
83	5	hortela	influenza	no
83	5	cococatole	eyes	yes	10years
83	5	jatoba	constipation	yes	10years
84	7	umbu	bellyache	yes	40years
84	7	aroeira	cut	yes	10years
84	7	cajuroxo	bellyache/cut	yes	8years
84	7	quinaquina	fever	yes	40years
84	7	mandacaru	inflammation	yes	4years
84	7	piranha	vet	yes	2years
84	7	podaicoroxo	wound	no
84	7	catingueira	liver/kidneys	no
84	7	mororo	liver/kidneys	no
84	7	angico	tuberculosis	no
84	7	bomnome	kidneys	yes	5years
84	7	juca	liver	yes	5years
84	7	barauna	rheumatism	yes	5years
84	7	jabuticaba	bellyache	yes	2years
84	7	goiaba	bellyache	yes	6months
84	7	coco	bellyache	yes	6months
84	7	juremapreta	cut	yes	10years
85	48	juremapreta	wound	yes	6months
85	48	umburanacu	catarrh/influenza	yes	4months
85	48	cajuroxo	generalsickness	yes	1year
85	48	angico	catarrh/influenza/wound	yes	2years
85	48	catingueira	donotremember	yes	2years
85	48	aroeira	cut	yes	2years
85	48	quinaquina	donotremember	yes	3years
86	49	juremapreta	wound	yes	1year
86	49	cajuroxo	wound	yes	1month
86	49	angico	catarrh/influenza	yes	1year
86	49	umburanacu	catarrh/influenza	yes	3months
86	49	aroeira	wound	yes	1month
87	15	umburanacu	influenza	yes	2years
87	15	batatadepurga	hemorrhoid	yes	8years
87	15	hortelapequeno	amoeba	yes	2years
87	15	ervacidreira	bellyache	yes	3months
87	15	eucalipto	fever	yes	4months
87	15	juca	bellyache	yes	2months
87	15	aroeira	cut	yes	2years
87	15	babosa	worm	yes	5years
87	15	quixaba	fallingdown	yes	2months
88	15	aroeira	inflammation	yes	1month
89	26	aroeira	cut/inflammation	no
89	26	cajuroxo	cut/inflammation	no
89	26	quixaba	inflammation	no
90	8	capimsanto	sedative/intestinestuck	yes	today
90	8	ervacidreira	cough	yes	3weeks
90	8	hortelagrande	cough	yes	1month
90	8	colonha	heart	yes	2years
90	8	ervadoce	intestine/colic	yes	5years
90	8	bomnome	kidneys	yes	10months
90	8	aroeira	healing	yes	6months
90	8	umburanacu	cough	yes	2years
90	8	angico	cough	yes	2years
90	8	jua	cough/dente	yes	3years
90	8	roma	bellyache/infection/inflammation	yes	2months
90	8	goiaba	bellyache	yes	6months
90	8	molequeduro	bellyache	yes	3years
90	8	pegapinto	inflammation	yes	3years
90	8	marmeleiro	blood	yes	5years
90	8	boldo	liver	yes	6months
90	8	melancia	fever	yes	7months
90	8	cajuroxo	inflammation	yes	6months
91	40	aroeira	healing	yes	6months
91	40	umburanacu	expectorant	yes	3years
91	40	angico	expectorant/inflammation	yes	1month
91	40	pinhaobrabo	cut	yes	3years
91	40	bomnome	kidneys	yes	3years
91	40	juca	liver	no
91	40	juremapreta	inflammation	yes	1week
91	40	cajuroxo	inflammation	yes	1week
91	40	jatoba	expectorant	yes	2years
91	40	quebrapedra	kidneys	yes	20years
91	40	hortelapequeno	expectorant	yes	1year
91	40	jurubeba	cough/catarrh	yes	10years
91	40	goiaba	diarrhea	yes	15years
91	40	jabuticaba	diarrhea	yes	1year
91	40	alfazemadecabloco	healing	yes	1year
91	40	eucalipto	fever	yes	1year
92	2	juremapreta	inflammation	yes	3days
92	2	hortelapequeno	cough	yes	2months
92	2	mastruz	worm	yes	5months
92	2	aroeira	cut	yes	2years
92	2	angico	generalsickness	yes	6months
92	2	juca	fallingdown	yes	5years
92	2	jurubeba	cough	yes	1year
92	2	mentraste	bath	yes	4years
92	2	jatoba	generalsickness	yes	12years
92	2	bomnome	generalsickness	yes	4years
93	39	pinha	bellyache	yes	3years
93	39	capimsanto	headache	yes	3months
93	39	mamao	vet	no
93	39	quixaba	swelling	no
93	39	piranha	vet	no
93	39	alecrim	headache	no
93	39	eucalipto	influenza	yes	6months
93	39	catingueira	cough	yes	6months
93	39	goiaba	bellyache	yes	1year
93	39	mulungu	sedative	no
94	39	aroeira	bath	yes	7years
94	39	bomnome	kidneys	yes	8years
94	39	babosa	swelling	yes	10years
94	39	angico	cough	yes	7years
94	39	jua	asepsis	yes	15years
94	39	catingueira	bellyache	yes	20years
94	39	melaomiudo	hemorrhoid	yes	15years
94	39	pinhao	bite	yes	4months
94	39	ervacidreira	pressure	yes	10years
95	32	aroeira	bellyache	yes	15days
95	32	ramabranca	snakebite	yes	3months
95	32	alfazemadecabloco	wound	yes	5years
95	32	umburanacu	cough	yes	8days
95	32	juca	cough	yes	8days
95	32	jatoba	cough	yes	8days
95	32	juremapreta	wound/vet	yes	5years
95	32	podaicoroxo	cancer	no
95	32	cajuroxo	wound	no
95	32	quinaquina	influenza	no
96	48	pinhaobrabo	snakebite	yes	20years
96	48	catingueira	cough	yes	6months
96	48	molequeduro	bellyache	yes	1year
96	48	juremapreta	healing	yes	1year
96	48	alecrim	cough	yes	8months
96	48	jatoba	constipation	yes	5years
96	48	angico	constipation	yes	5years
96	48	cococatole	rheumatism	yes	4years
96	48	vassouradebote	rheumatism	no
96	48	gogoia	worm	yes	3years

## Sheet: Interviews without 1º quartile
Number of Informant	Family	Free-list	Terapheutic target	Autonoetic	Last time used (or saw someone using)
1	19	hortelagrande	cough	yes	3months		71 informants
1	19	hortelapequeno	cough	yes	1year
1	19	ervadoce	sedative/insomnia	yes	2days
1	19	ervacidreira	sedative/insomnia	yes	5months
1	19	boldo	bellyache	yes	2months
1	19	babosa	worm/lossofhair/dandruff	yes	1week
1	19	pinhaoroxo	cold/cough	yes	6months
1	19	mastruz	bath	yes	6months
3	57	capimsanto	sedative	yes	10months
3	57	ervacidreira	tuningblood/menstruation/bloodcirculation	yes	3years
3	57	hortela	cough	yes	20years
3	57	quixaba	teeth/inflammation	yes	12years
3	57	aroeira	inflammation	yes	12years
3	57	barbatimao	wound	yes	8years
3	57	mastruz	worm	yes	31years
4	15	eucalipto	influenza/bath	yes	13years
4	15	hortelagrande	cough/bellyache	yes	19years
4	15	hortelapequeno	earache	yes	10years
4	15	umburanacu	cough	yes	1month
4	15	quixaba	inflammation	no
4	15	pinhao	gastritis/cut	yes	3months
4	15	ervacidreira	donotremember	yes	3months
4	15	capimsanto	cough/cold	yes	1month
4	15	arruda	earache/colic	yes	10years
4	15	colonha	donotremember	yes	10years
4	15	cana	highbloodpressure	yes	2months
4	15	roma	highbloodpressure	yes	2months
5	26	ervacidreira	stuffedbelly/intestine	yes	1week
5	26	capimsanto	sedative	yes	1month
5	26	pinhaobrabo	snakebite	yes	3months
5	26	juca	internalpain	yes	4years
5	26	angico	cough	yes	5years
5	26	jua	cough/bath/teeth	yes	2years
5	26	aroeira	inflammation	yes	4years
5	26	cajuroxo	inflammation	no
5	26	ervadoce	intestine	yes	1week
6	24	arruda	womanpain	yes	15years
6	24	quebrapedra	kidneys	yes	6months
6	24	jabuticaba	bellyache	yes	2months
6	24	umbu	bellyache	yes	3weeks
6	24	goiaba	bellyache	yes	1year
6	24	hortelapequeno	vet	yes	1year
6	24	hortelagrande	cough	yes	1year
6	24	juca	liver	yes	2months
6	24	bomnome	kidneys	yes	1year
7	18	boldo	dysentery	yes	3months
7	18	ervacidreira	highbloodpressure/sedative	yes	1year
7	18	aroeira	injured	yes	2years
7	18	acerola	blood	yes	2days
7	18	pinhao	injured	yes	3years
7	18	velame	bath	yes	2years
7	18	carrapixo	inflammation	yes	9months
7	18	pimenta	heart	yes	today
7	18	chuchu	highbloodpressure	yes	6months
8	18	boldo	bellyache	yes	1week
8	18	cajuroxo	cough	yes	1year
8	18	acerola	anemia/blood	yes	today
8	18	capimsanto	sedative	yes	2months
8	18	jua	teeth	yes	34years
8	18	aroeira	redspots/inflammation	yes	2years
8	18	carrapixo	infection	yes	1week
8	18	pegapinto	infection	yes	1year
8	18	velame	itch	yes	1week
8	18	umburanadecheiro	infection/inflammation	yes	1year
8	18	bomnome	itch	yes	2months
8	18	babosa	hair	yes	1week
8	18	quebrapedra	kidneys	yes	2months
8	18	cana	highbloodpressure	yes	2weeks
8	18	chuchu	highbloodpressure	yes	1day
8	18	goiababranca	cough	yes	5months
8	18	ervacidreira	sedative/bellyache	yes	1week
9	10	aroeira	strike/infection	yes	1year
9	10	juremapretalisa	strike/infection	yes	5years
9	10	ervacidreira	bellyache	yes	10years
9	10	capimsanto	sedative	yes	1year
9	10	jua	cough	yes	2weeks
9	10	quixaba	strike/fallingdown	yes	1month
9	10	goiababranca	bellyache	no
10	10	aroeira	bath/infection	yes	1week
10	10	mororo	diabetes	yes	2years
10	10	quixaba	fallingdown	yes	5months
10	10	goiababranca	infection/bellyache	yes	1month
10	10	angico	cough	yes	1year
10	10	hortelapequeno	worm	no
10	10	capimsanto	sedative	no
10	10	camomila	sedative	no
10	10	pegapinto	infection	no
10	10	gogoia	hemorrhoid	yes	5years
10	10	quebrapedra	kidneys	no
10	10	mentui	sedative/worm	yes	5years
10	10	juca	vet/liver/tuberculosis	yes	1month
11	50	quinaquina	generalsickness	no
11	50	jua	worm	yes	15years
11	50	marmeleiro	itch/intoxication	yes	15years
11	50	juca	liver/vet	yes	15years
11	50	podaico	womandiseases	yes	15years
11	50	cajuroxo	womandiseases	yes	15years
11	50	aroeira	womandiseases/wound	yes	10years
11	50	angico	catarrh	yes	15years
11	50	umburanacu	catarrh	yes	15years
11	50	alfavaca	itch/influenza	yes	15years
11	50	bomnome	kidneys	yes	15years
11	50	juremabranca	generalsickness	yes	15years
11	50	juremapreta	generalsickness/wound	yes	15years
11	50	sacatinga	diabetes	yes	15years
11	50	pinha	itch	yes	15years
11	50	laranja	sedative	yes	3months
12	17	marmeleiro	itch/blood	yes	5years
12	17	angico	antibiotic	yes	2years
12	17	ervacidreira	bellyache	yes	1year
12	17	pinhao	wound	yes	1month
12	17	manjericao	cough	yes	2years
12	17	mororo	insomnia	yes	2years
12	17	umburanacu	cough	yes	2years
12	17	aroeira	inflammation	yes	1year
13	3	alecrimcaco	bellyache	yes	2years
13	3	hortelapequeno	influenza/cough	yes	6months
13	3	hortelagrande	influenza/cough	yes	6months
13	3	quixaba	strike	yes	2months
13	3	aroeira	cut	yes	1year
13	3	carrapixo	urineinfection	yes	4years
13	3	pegapinto	urineinfection	no
13	3	ervacidreira	generalsickness	yes	1year
13	3	capimsanto	sedative	yes	4months
13	3	colonha	bellyache	yes	1year
13	3	apararaio	headache	yes	1day
14	3	aroeira	inflammation	yes	1year
14	3	cajuroxo	inflammation	yes	1year
14	3	quixaba	strike	yes	1day
14	3	umburanacu	generalsickness	yes	1year
14	3	bomnome	kidneys	yes	1year
14	3	angico	inflammation	no
14	3	pegapinto	urineinfection	yes	10years
14	3	mandacaru	kidneys	yes	1year
14	3	juca	strike	yes	1year
14	3	juremapreta	inflammation	yes	1year
15	13	juca	wound	yes	3months
15	13	aroeira	wound	yes	3months
15	13	jua	cough	yes	1month
15	13	angico	donotremember	no
15	13	cedro	vet	yes	1month
15	13	juremabranca	wound	yes	3months
15	13	cajuroxo	wound	yes	3months
17	9	babosa	dandruff	no
17	9	hortelapequeno	cough	yes	3years
17	9	ervacidreira	donotremember	no
17	9	eucalipto	sedative/influenza	yes	1year
17	9	boldo	bellyache	yes	3weeks
17	9	aroeira	infection	yes	1year
17	9	camomila	sedative	yes	1week
18	55	cana	highbloodpressure	yes	3months
18	55	capimsanto	sedative	yes	1week
18	55	ervacidreira	donotremember	yes	1week
18	55	aroeira	inflammation	yes	7months
18	55	cajuroxo	inflammation	yes	5years
18	55	couve	gastritis	yes	2days
18	55	juremapreta	donotremember	yes	3days
18	55	carrapixo	hemorrhoid	yes	10years
19	33	aroeira	wound	yes	1year
19	33	umburanacu	influenza	yes	1year
19	33	pinhaobrabo	wound	yes	1day
19	33	capimsanto	fever	yes	1week
19	33	ervacidreira	bellyache	yes	5years
19	33	bomnome	kidneys	yes	2years
19	33	cajuroxo	wound	yes	2years
20	12	aroeira	swelling	no
20	12	cumaru	generalsickness	no
20	12	alecrim	generalsickness	no
20	12	babosa	swelling/cancer	no
20	12	hortela	generalsickness	nâo
20	12	cajuroxo	generalsickness	nâo
20	12	gengibre	bellyache	yes	1day
21	31	aroeira	inflammation	yes	2days
21	31	umburanacu	cough	yes	3months
21	31	jua	cough/dandruff	yes	1month
21	31	juremabranca	dandruff	no
21	31	umbu	donotremember	no
21	31	catingueira	cough	yes	4months
21	31	cajuroxo	inflammation	yes	1year
21	31	espinheiro	cough	yes	6months
21	31	barauna	inflammation	no
21	31	jatoba	cough	yes	3months
22	26	ervacidreira	bellyache	yes	5days
22	26	capimsanto	sedative	yes	today
22	26	laranja	sedative	yes	8days
22	26	hortelapequeno	worm	yes	6months
22	26	hortelagrande	influenza	yes	1week
22	26	colonha	bellyache	yes	6days
22	26	jatoba	influenza	yes	3months
22	26	quixaba	inflammation	yes	2weeks
22	26	limao	influenza	yes	2weeks
22	26	alecrim	influenza	yes	6months
24	54	aroeira	wound	yes	2days
24	54	bomnome	wound/kidneys	yes	8months
24	54	juca	wound	yes	10years
24	54	eucalipto	fever	yes	2years
24	54	capimsanto	sedative	yes	1day
24	54	ervacidreira	sedative	yes	8days
24	54	pinha	bellyache	yes	1year
25	5	pitanga	diarrhea	no
25	5	goiaba	diarrhea	no
25	5	pinha	diarrhea	no
25	5	jatoba	cough	yes	10years
25	5	aroeira	generalsickness	yes	5years
25	5	bomnome	kidneys	no
25	5	juca	generalsickness	yes	1year
25	5	cedro	vet	yes	1year
25	5	hortelapequeno	cough	yes	6months
25	5	cajuroxo	generalsickness	yes	15years
25	5	podaicoroxo	generalsickness	no
25	5	jua	cough	yes	5years
25	5	algaroba	cough	no
25	5	mulungu	bellyache	yes	1week
25	5	quixaba	strike	yes	1week
26	35	hortela	cough	yes	15days
26	35	ervacidreira	bellyache	yes	8days
26	35	capimsanto	sedative	yes	1day
26	35	alecrim	prostate	no
26	35	boldo	bellyache	yes	1month
26	35	babosa	inflammation	yes	6months
26	35	angico	inflammation	yes	2months
26	35	aroeira	inflammation	yes	2months
26	35	cajuroxo	inflammation	yes	2months
26	35	bomnome	kidneys	yes	6months
26	35	mororo	diabetes	yes	1month
26	35	jua	cough	yes	2months
26	35	juca	cough	yes	1year
26	35	mulungu	sedative	yes	15days
26	35	umbu	diabetes	no
26	35	quixaba	inflammation	yes	2months
26	35	ameixa	inflammation	yes	2months
26	35	pinhaoroxo	vet	no
26	35	pegapinto	inflammation	yes	6months
27	40	bomnome	kidneys	yes	8months
27	40	aroeira	inflammation	yes	8months
27	40	boldo	liver	yes	1month
27	40	mulungu	inflammation	no
27	40	cajuroxo	inflammation	yes	6months
27	40	hortelagrande	cough	yes	1year
27	40	jatoba	cough	yes	1year
27	40	umburanacu	cough	yes	1year
27	40	jua	cough	yes	1year
27	40	umbu	inflammation	no
27	40	maracujadeestralo	cough	no
29	27	aroeira	inflammation	yes	1year
29	27	babosa	inflammation	yes	3months
29	27	angico	cough	yes	1year
29	27	podaico	cancer	no
29	27	juca	liver	yes	6months
29	27	piranha	infection/inflammation	no
29	27	jua	teeth	no
29	27	inco	inflammation	no
29	27	cajuroxo	inflammation	no
29	27	umburanacu	throat	yes	6months
29	27	jatoba	influenza	no
29	27	catingueira	bellyache	no
31	37	juca	vet	no
31	37	angico	constipation	yes	1week
31	37	juremabranca	swelling	yes	1week
31	37	barauna	constipation	yes	1week
31	37	sacatinga	itch	no
31	37	espinheiro	generalsickness	no
31	37	cabecadenego	generalsickness	no
31	37	umburanabraba	generalsickness	no
31	37	juremapreta	generalsickness	no
31	37	catingueira	cough	yes	1week
31	37	aroeira	bellyache	yes	2months
33	40	aroeira	inflammation	yes	3months
33	40	bomnome	kidneys	yes	2months
33	40	angico	bronchitis/cough	yes	2years
33	40	umburanacu	bronchitis/cough	yes	6months
33	40	quixaba	swelling	yes	2years
33	40	paudarco	generalsickness	yes	2years
33	40	sasafrai	inflammation	yes	2years
33	40	cajuroxo	inflammation	yes	1year
33	40	jua	cough	yes	1year
33	40	mulungu	inflammation	yes	2years
33	40	juca	cough	yes	1year
33	40	barbatimao	inflammation	no
33	40	cabraiba	inflammation	yes	1year
34	35	ervacidreira	stomach	yes	1month
34	35	hortelapequeno	cough	no
34	35	capimsanto	fever	yes	2months
34	35	alecrimdecheiro	stomach	yes	3months
34	35	arruda	earache	no
34	35	boldo	stomach	yes	6months
34	35	cajuroxo	inflammation	no
34	35	jatoba	cough	yes	15days
34	35	quixaba	inflammation	no
34	35	babatadepurga	hemorrhoid	yes	10years
34	35	marmeleiro	blood	yes	30years
34	35	aroeira	inflammation	yes	1day
34	35	roma	inflammation	yes	1day
34	35	podaicoroxo	inflammation	no
34	35	babosa	hemorrhoid	yes	6months
34	35	angico	inflammation	yes	1day
34	35	juca	liver	yes	6months
35	48	podaicoroxo	inflammation/bones	yes	5years
35	48	juca	vet	yes	2years
35	48	roma	inflammation	yes	6months
35	48	pirim	wound	yes	20years
35	48	sena	fever	yes	6months
35	48	pinha	liver/itch	yes	25years
35	48	cedro	redspots	yes	2years
35	48	umburanacu	cough	yes	2months
36	52	ervacidreira	bellyache	yes	1year
36	52	aroeira	bath	yes	2years
36	52	juca	cough	yes	1year
36	52	babosa	vet/hair/worm	yes	1year
36	52	pinha	bellyache	yes	1year
36	52	mamao	sedative	no
36	52	hortelapequeno	cough	yes	2years
36	52	hortelagrande	cough	yes	2years
36	52	velame	cough	yes	1year
36	52	marmeleiro	blood	yes	2years
36	52	cebolabranca	cough	no
36	52	catingueira	cough	no
39	51	molequeduro	bellyache	yes	5years
39	51	maracujadeestralo	generalsickness	yes	10years
39	51	mandacaru	generalsickness	yes	10years
39	51	angico	generalsickness	yes	10years
39	51	aroeira	generalsickness	yes	10years
39	51	pinhaomanso	wound	no
39	51	pinhaobrabo	wound	no
39	51	catingueira	rheumatism/cough	yes	5years
40	14	umburanacu	cough/fever/influenza	yes	3years
40	14	aroeira	wound	yes	6months
40	14	umbu	wound	yes	40years
40	14	jurubeba	cough	yes	40years
40	14	jua	cough	yes	40years
40	14	cajuroxo	wound	yes	5years
40	14	arruda	bellyache	yes	30years
40	14	ervacidreira	bellyache	yes	1month
40	14	quixaba	strike	yes	3years
40	14	roma	infection	yes	2months
40	14	capimsanto	bellyache/sedative	yes	1week
41	32	eucalipto	fever	yes	5years
41	32	capimsanto	sedative	yes	1week
41	32	boldo	bellyache	yes	1week
41	32	louro	bellyache	yes	1week
41	32	anador	fever	no
41	32	arruda	toothache	yes	6years
41	32	alecrim	earache	yes	60years
41	32	pinhao	gastritis	no
41	32	papaconha	hemorrhoid	no
42	51	mulungu	sedative/kidneys	yes	2days
42	51	catingueira	rheumatism/pain	yes	2years
42	51	velame	blood	yes	1week
42	51	pinhao	generalsickness	yes	today
42	51	umburanacu	wound	yes	30years
42	51	aroeira	generalsickness	yes	1week
42	51	angico	generalsickness	yes	1year
42	51	marmeleiro	bellyache	no
42	51	cabecadenego	vet	no
42	51	jua	kidneys	yes	1week
42	51	sacatinga	snakebite	yes	1week
42	51	juca	kidneys	yes	3months
42	51	molequeduro	intestine	no
43	4	umburanacu	cough	yes	1month
43	4	palhoroxo	cancer	no
43	4	catingueira	cough	yes	2months
43	4	mororo	cough	yes	2months
43	4	jatoba	cough	yes	2months
43	4	hortela	cough	yes	2months
43	4	aroeira	wound	yes	8days
43	4	canademacaco	prostate	no
43	4	cajuroxo	wound	yes	6months
43	4	juca	cough	yes	2months
43	4	melao	cancer/diabetes	no
43	4	cabecadenego	cancer	yes	1month
43	4	batatadepurga	hemorrhoid	no
43	4	colonha	highbloodpressure	yes	10days
43	4	roma	diabetes	yes	1month
43	4	pinhaobrabo	gastritis	yes	1day
49	38	juremapreta	wound	yes	1day
49	38	juca	wound	yes	1day
49	38	aroeira	wound	yes	1day
49	38	cajuroxo	wound	yes	1day
49	38	pegapinto	urine	yes	6months
49	38	papaconha	gonorrhea	yes	1year
49	38	quixaba	tiredness	yes	2months
49	38	hortelagrande	cough	yes	1day
49	38	hortelapequeno	cough	yes	1day
49	38	arruda	headache	yes	1day
49	38	manjericao	ringworm	yes	1day
49	38	capimsanto	bellyache/diabetes	yes	1day
49	38	poeja	generalsickness	yes	1day
49	38	ervacidreira	generalsickness	yes	1day
49	38	gengibre	cough	yes	1day
49	38	alho	cough	yes	1day
49	38	cebolabranca	cough	yes	1day
49	38	pinhaobrabo	wound	yes	2months
49	38	velame	wound/diabetes	yes	3months
49	38	alecrimdecaco	generalsickness	yes	1year
49	38	coentro	fallingdown	yes	1day
50	25	angico	vet	yes	3months
50	25	bomnome	kidneys	yes	5months
50	25	hortelapequeno	cough/catarrh	yes	1week
50	25	aroeira	throat	yes	4months
50	25	roma	throat	yes	3months
50	25	cedro	cholesterol	yes	3months
50	25	jatoba	vet	no
50	25	aveloi	gastritis	no
50	25	umburanadecheiro	headache	yes	50years
50	25	cajuroxo	infection	no
53	46	capimsanto	sedative	yes	1week
53	46	ervacidreira	donotremember	yes	1week
53	46	camomila	sedative	yes	1week
53	46	ervadoce	bellyache	yes	2weeks
53	46	aroeira	inflammation	yes	1year
53	46	velame	wound	yes	5years
53	46	mandacaru	removesspine	no
53	46	facheiro	removesspine	no
53	46	catingueira	cough	yes	3years
53	46	juremabranca	inflammation	yes	3years
53	46	aveloi	cancer/wart	yes	20years
53	46	babosa	cancer	yes	2years
53	46	canademacaco	cholesterol	yes	2years
53	46	pinhaobrabo	bite	yes	2years
53	46	pinhaoroxo	superstition	yes	5years
53	46	cajuroxo	inflammation	yes	2years
53	46	mulungu	sedative	yes	2years
53	46	umburanacu	inflammation	yes	1year
54	9	hortelapequeno	cough	yes	10years
54	9	alho	cough	yes	10years
54	9	catingueira	cold	yes	15years
54	9	caibeira	vet	yes	2years
54	9	pegapinto	prostate	no
54	9	hortelagrande	cough	yes	9years
54	9	anador	headache	no
54	9	angico	technology	no
54	9	umburanadecheiro	cough	yes	3years
56	27	umburanacu	cough/throat	yes	40years
56	27	cajuroxo	wound	yes	1week
56	27	jatoba	cough/throat	yes	3years
56	27	aroeira	vet	yes	2years
56	27	quinaquina	cough/throat	yes	20years
56	27	umburanabraba	bellyache/inflammation	yes	1year
56	27	juca	vet	yes	3years
56	27	barauna	dysentery	yes	1year
56	27	paudarco	cancer	yes	5years
56	27	babosa	cancer	yes	2years
56	27	mororo	diabetes	no
56	27	cedro	dogbite	no
57	24	umburanadecheiro	cough	yes	12years
57	24	angico	cough	yes	1year
57	24	mororo	bellyache	no
57	24	hortelapequeno	bellyache	yes	65years
57	24	laranja	stuffing	yes	2years
57	24	capimsanto	stuffing	yes	6months
57	24	ervacidreira	stuffing	yes	3weeks
57	24	babosa	removesspine	yes	3years
57	24	aroeira	inflammation	yes	4months
57	24	juremapreta	inflammation	yes	4months
57	24	arruda	headache	no
57	24	mandacaru	medicinalmixture	no
57	24	podaicoroxo	medicinalmixture/cancer	yes	7years
57	24	cabraiba	gastritis	yes	2years
57	24	mirasol	headache	yes	19years
58	27	aroeira	wound	yes	6months
58	27	babosa	wound	yes	1month
58	27	piranha	inflammation	yes	2years
58	27	jatoba	inflammation	no
58	27	umburanacu	cough	yes	1year
58	27	angico	cough	yes	2years
58	27	hortela	cough	yes	3years
58	27	mororo	toothache	yes	4years
59	28	roma	inflammation	yes	2months
59	28	capimsanto	sedative	no
59	28	ervacidreira	sedative	no
59	28	babosa	gastritis	no
59	28	umburanacu	catarrh	no
59	28	hortelapequeno	bellyache	no
59	28	goiaba	bellyache	no
59	28	hortelagrande	catarrh	no
60	48	juremapreta	inflammation	yes	2years
60	48	aroeira	inflammation	yes	2months
60	48	barauna	wound	yes	3years
60	48	angico	wound	yes	5years
60	48	jatoba	cough	yes	2months
60	48	umburanacu	cough	yes	6months
60	48	quinaquina	catarrh	no
61	6	cajuroxo	inflammation	no
61	6	mororo	gastritis	yes	6months
61	6	cedro	wound	yes	2years
61	6	umbu	wound	no
61	6	canademacaco	gastritis	yes	1year
61	6	aroeira	wound	yes	1month
61	6	juremapretalisa	wound	no
62	29	ervacidreira	fever	no
62	29	capimsanto	bellyache	yes	1month
62	29	colonha	donotremember	no
62	29	sabugueira	cough	yes	2years
62	29	hortela	syrup	yes	4years
62	29	ervadoce	sedative	yes	4years
62	29	jua	cough	yes	1year
62	29	boldo	bellyache	yes	1month
63	29	podaicoroxo	cough	yes	1year
63	29	calumbinho	spine	yes	2years
63	29	aroeira	generalsickness	yes	1year
63	29	umburanacu	syrup	yes	1year
63	29	quixaba	fallingdown	yes	1month
63	29	cajuroxo	wound	yes	1year
63	29	mandacaru	kidneys	yes	1year
63	29	juca	fallingdown	yes	1year
63	29	angico	syrup	yes	1year
64	16	quiabo	diabetes	yes	1day
64	16	limao	diabetes/influenza	yes	1month
64	16	berinjela	cholesterol	yes	1year
64	16	roma	inflammation	yes	4weeks
64	16	umburanacu	syrup	yes	4days
64	16	jatoba	syrup	yes	4days
64	16	muncambe	syrup	yes	4days
64	16	alho	syrup	yes	4days
64	16	hortela	syrup	yes	4days
64	16	angico	syrup/cough	yes	4days
64	16	chuchu	highbloodpressure	yes	10years
64	16	quixaba	generalsickness	no
65	28	roma	inflammation	yes	1week
65	28	umburanacu	catarrh	yes	15years
65	28	ervacidreira	bellyache	yes	20years
65	28	alecrim	pain	no
65	28	hortela	syrup	yes	15years
65	28	jatoba	catarrh	no
65	28	angico	throat	no
65	28	bomnome	catarrh	no
65	28	gogoia	hemorrhoid	no
65	28	catingueira	influenza	no
65	28	goiababranca	bellyache	no
65	28	babosa	gastritis	no
65	28	aroeira	inflammation	yes	15years
65	28	cajuroxo	inflammation	yes	15years
67	2	algodaopreto	generalsickness	yes	10years
67	2	catingueira	generalsickness	yes	10years
67	2	aroeira	generalsickness	yes	10years
67	2	angico	generalsickness	yes	10years
67	2	juca	generalsickness	yes	10years
67	2	marmeleiro	generalsickness	yes	10years
67	2	barauna	generalsickness	yes	10years
68	41	ervacidreira	stuffing	yes	1day
68	41	capimsanto	blood	yes	1day
68	41	aroeira	bath	yes	1week
68	41	jua	cough	yes	1week
68	41	quixaba	pain	yes	1week
68	41	umbu	donotremember	no
68	41	mandacaru	donotremember	no
69	41	aroeira	inflammation	yes	3years
69	41	ervadoce	sedative	yes	1week
69	41	capimsanto	sedative	yes	1week
69	41	ervacidreira	sedative	yes	1week
69	41	hortelapequeno	worm	yes	1week
69	41	cajuroxo	inflammation	yes	10years
69	41	goiaba	bellyache	yes	4years
71	43	aroeira	wound	yes	2months
71	43	juremalisa	wound	yes	2months
71	43	cajuroxo	wound	yes	2months
71	43	pinhaobrabo	wound/snakebite	yes	1month
71	43	marmeleiro	vet	yes	1year
71	43	ramabranca	snakebite	no
71	43	quebrapedra	kidneys	yes	20years
71	43	espinheiro	backpain	no
71	43	quixaba	strike	no
71	43	angico	strike	yes	2months
71	43	jua	teeth	no
71	43	juca	strike	yes	2years
71	43	babosa	worm	yes	1year
71	43	aveloi	cancer	no
71	43	umburanacu	cough	yes	6months
71	43	jatoba	cough	yes	6months
71	43	catingueira	cough	yes	2years
71	43	molequeduro	bellyache	no
72	43	aroeira	bath/wound	yes	3months
72	43	ervacidreira	bellyache	yes	1day
72	43	ervadoce	colic	yes	3months
72	43	bomnome	kidneys	no
72	43	cajuroxo	inflammation/wound	yes	3months
72	43	cardosanto	mouthulcers	yes	1year
72	43	capimsanto	sedative	yes	1day
72	43	camomila	sedative	yes	2months
72	43	jua	cough	no
72	43	velame	blood	yes	1day
73	45	capimsanto	dysentery/sedative	yes	1week
73	45	ervacidreira	bellyache	yes	5years
73	45	aroeira	wound/inflammation	no
73	45	pinhaobrabo	wound/snakebite	yes	1week
73	45	angico	generalsickness	no
73	45	roma	inflammation	yes	1year
73	45	goiaba	bellyache	no
74	52	mastruz	worm	no
74	52	roma	donotremember	no
74	52	mamao	worm	no
74	52	cajuroxo	donotremember	no
74	52	goiaba	bellyache	no
74	52	pinha	bellyache	no
74	52	cabecadenego	snakebite	no
74	52	aroeira	pain	no
74	52	umburanacu	pain	yes	4months
77	14	angico	painthroat	yes	5days
77	14	aroeira	infection/wound	yes	1week
77	14	bomnome	icterus	yes	7months
77	14	carquejo	hair/abortive	yes	15days
77	14	cipocruz	digestive	yes	6months
77	14	hortelagrande	catarrh/influenza	yes	5years
77	14	puejo	catarrh/influenza	yes	3years
77	14	umbu	worm	yes	10years
77	14	arruda	uterus	no
77	14	jurubeba	influenza	yes	2years
77	14	juremapreta	injured	no
77	14	ramabranca	vet	yes	1week
77	14	podaicoroxo	influenza	yes	5years
77	14	cocoouro	icterus	no
77	14	cocoanao	eyes	yes	10years
77	14	gengibre	inflammation	yes	3years
77	14	alho	generalsickness	yes	8years
77	14	cebolabranca	generalsickness	yes	1day
77	14	babatadepurga	worm	yes	15years
77	14	babosa	injured	yes	5months
77	14	juca	injured	yes	8months
77	14	boldo	digestive	yes	1week
77	14	quinaquina	cold	yes	5years
77	14	limao	influenza	yes	today
77	14	laranja	influenza	yes	2days
77	14	goiaba	generalsickness	yes	today
78	31	aroeira	inflammation	yes	4months
78	31	bomnome	kidneys	yes	2years
78	31	angico	blood	yes	2years
78	31	jua	cough	yes	6months
78	31	capimsanto	sedative	yes	1week
78	31	ervacidreira	sedative	yes	1week
78	31	catingueira	cough	yes	1month
81	1	ervacidreira	bellyache	yes	1week
81	1	capimsanto	sedative	yes	1week
81	1	babosa	infection/gastritis	yes	1month
81	1	eucalipto	fever/eyes/bath	yes	6months
81	1	aroeira	infection/antibiotic	yes	2months
81	1	angico	infection/antibiotic	yes	2months
81	1	umbu	bellyache	yes	3years
81	1	barauna	antibiotic/healing	yes	2months
81	1	umburanacu	antibiotic/healing	yes	2months
82	19	hortelapequeno	influenza	yes	1month
82	19	umburanadecheiro	influenza/catarrh	yes	1month
82	19	maracujadeestralo	influenza	yes	1month
82	19	aroeira	wound	yes	5years
82	19	barbatimao	wound/intestine	yes	4years
82	19	jatoba	influenza/catarrh	yes	4years
82	19	juremapreta	wound	yes	14years
83	5	aroeira	generalsickness	yes	1day
83	5	juca	vet	yes	3years
83	5	bomnome	kidneys	no
83	5	umburanacu	generalsickness	no
83	5	ervacidreira	bellyache	yes	1week
83	5	capimsanto	bellyache	yes	1week
83	5	pinha	generalsickness	yes	1month
83	5	jurubeba	cough	yes	30years
83	5	mororo	lung	no
83	5	cajuroxo	cough	no
83	5	podaicoroxo	cough	no
83	5	mulungu	generalsickness	yes	1month
83	5	barauna	vet	no
83	5	umburanabraba	teeth	yes	10years
83	5	pinhaomanso	breathlessness	no
83	5	pinhaobrabo	breathlessness	no
83	5	hortela	influenza	no
83	5	cococatole	eyes	yes	10years
83	5	jatoba	constipation	yes	10years
84	7	umbu	bellyache	yes	40years
84	7	aroeira	cut	yes	10years
84	7	cajuroxo	bellyache/cut	yes	8years
84	7	quinaquina	fever	yes	40years
84	7	mandacaru	inflammation	yes	4years
84	7	piranha	vet	yes	2years
84	7	podaicoroxo	wound	no
84	7	catingueira	liver/kidneys	no
84	7	mororo	liver/kidneys	no
84	7	angico	tuberculosis	no
84	7	bomnome	kidneys	yes	5years
84	7	juca	liver	yes	5years
84	7	barauna	rheumatism	yes	5years
84	7	jabuticaba	bellyache	yes	2years
84	7	goiaba	bellyache	yes	6months
84	7	coco	bellyache	yes	6months
84	7	juremapreta	cut	yes	10years
85	48	juremapreta	wound	yes	6months
85	48	umburanacu	catarrh/influenza	yes	4months
85	48	cajuroxo	generalsickness	yes	1year
85	48	angico	catarrh/influenza/wound	yes	2years
85	48	catingueira	donotremember	yes	2years
85	48	aroeira	cut	yes	2years
85	48	quinaquina	donotremember	yes	3years
87	15	umburanacu	influenza	yes	2years
87	15	batatadepurga	hemorrhoid	yes	8years
87	15	hortelapequeno	amoeba	yes	2years
87	15	ervacidreira	bellyache	yes	3months
87	15	eucalipto	fever	yes	4months
87	15	juca	bellyache	yes	2months
87	15	aroeira	cut	yes	2years
87	15	babosa	worm	yes	5years
87	15	quixaba	fallingdown	yes	2months
90	8	capimsanto	sedative/intestinestuck	yes	today
90	8	ervacidreira	cough	yes	3weeks
90	8	hortelagrande	cough	yes	1month
90	8	colonha	heart	yes	2years
90	8	ervadoce	intestine/colic	yes	5years
90	8	bomnome	kidneys	yes	10months
90	8	aroeira	healing	yes	6months
90	8	umburanacu	cough	yes	2years
90	8	angico	cough	yes	2years
90	8	jua	cough/dente	yes	3years
90	8	roma	bellyache/infection/inflammation	yes	2months
90	8	goiaba	bellyache	yes	6months
90	8	molequeduro	bellyache	yes	3years
90	8	pegapinto	inflammation	yes	3years
90	8	marmeleiro	blood	yes	5years
90	8	boldo	liver	yes	6months
90	8	melancia	fever	yes	7months
90	8	cajuroxo	inflammation	yes	6months
91	40	aroeira	healing	yes	6months
91	40	umburanacu	expectorant	yes	3years
91	40	angico	expectorant/inflammation	yes	1month
91	40	pinhaobrabo	cut	yes	3years
91	40	bomnome	kidneys	yes	3years
91	40	juca	liver	no
91	40	juremapreta	inflammation	yes	1week
91	40	cajuroxo	inflammation	yes	1week
91	40	jatoba	expectorant	yes	2years
91	40	quebrapedra	kidneys	yes	20years
91	40	hortelapequeno	expectorant	yes	1year
91	40	jurubeba	cough/catarrh	yes	10years
91	40	goiaba	diarrhea	yes	15years
91	40	jabuticaba	diarrhea	yes	1year
91	40	alfazemadecabloco	healing	yes	1year
91	40	eucalipto	fever	yes	1year
92	2	juremapreta	inflammation	yes	3days
92	2	hortelapequeno	cough	yes	2months
92	2	mastruz	worm	yes	5months
92	2	aroeira	cut	yes	2years
92	2	angico	generalsickness	yes	6months
92	2	juca	fallingdown	yes	5years
92	2	jurubeba	cough	yes	1year
92	2	mentraste	bath	yes	4years
92	2	jatoba	generalsickness	yes	12years
92	2	bomnome	generalsickness	yes	4years
93	39	pinha	bellyache	yes	3years
93	39	capimsanto	headache	yes	3months
93	39	mamao	vet	no
93	39	quixaba	swelling	no
93	39	piranha	vet	no
93	39	alecrim	headache	no
93	39	eucalipto	influenza	yes	6months
93	39	catingueira	cough	yes	6months
93	39	goiaba	bellyache	yes	1year
93	39	mulungu	sedative	no
94	39	aroeira	bath	yes	7years
94	39	bomnome	kidneys	yes	8years
94	39	babosa	swelling	yes	10years
94	39	angico	cough	yes	7years
94	39	jua	asepsis	yes	15years
94	39	catingueira	bellyache	yes	20years
94	39	melaomiudo	hemorrhoid	yes	15years
94	39	pinhao	bite	yes	4months
94	39	ervacidreira	pressure	yes	10years
95	32	aroeira	bellyache	yes	15days
95	32	ramabranca	snakebite	yes	3months
95	32	alfazemadecabloco	wound	yes	5years
95	32	umburanacu	cough	yes	8days
95	32	juca	cough	yes	8days
95	32	jatoba	cough	yes	8days
95	32	juremapreta	wound/vet	yes	5years
95	32	podaicoroxo	cancer	no
95	32	cajuroxo	wound	no
95	32	quinaquina	influenza	no
96	48	pinhaobrabo	snakebite	yes	20years
96	48	catingueira	cough	yes	6months
96	48	molequeduro	bellyache	yes	1year
96	48	juremapreta	healing	yes	1year
96	48	alecrim	cough	yes	8months
96	48	jatoba	constipation	yes	5years
96	48	angico	constipation	yes	5years
96	48	cococatole	rheumatism	yes	4years
96	48	vassouradebote	rheumatism	no
96	48	gogoia	worm	yes	3years

## Sheet: Data to hypothesis 1 and 2
	MATRIX 1 (71 informants)				MATRIX 2 (71 informants)
Number of Informant	recent memory	old memory	recent memory	old memory	autonoetic memory	anoetic memory	autonoetic memory	anoetic memory
	in the first half of the list		in the second half of the list		in the first half of the list		in the second half of the list
num	R1	O1	R2	O2	AUT1	ANO1	AUT2	ANO2
1	4	0	4	0	4	0	4	0
3	1	2	0	3	3	0	3	0
4	2	3	4	2	5	1	6	0
5	3	1	1	2	4	0	3	1
6	3	1	4	0	4	0	4	0
7	3	1	3	1	4	0	4	0
8	6	2	8	0	8	0	8	0
9	1	2	2	0	3	0	2	1
10	4	1	1	2	5	1	3	3
11	0	7	1	7	7	1	8	0
12	2	2	1	3	4	0	4	0
13	4	1	4	0	5	0	5	0
14	5	0	3	1	5	0	4	1
15	3	0	3	0	3	0	3	0
17	0	1	3	0	1	2	3	0
18	4	0	2	2	4	0	4	0
19	3	0	0	3	3	0	3	0
20	0	0	1	0	0	3	1	2
21	3	0	4	0	3	2	4	1
22	5	0	5	0	5	0	5	0
24	2	1	3	0	3	0	3	0
25	1	2	3	2	3	4	5	2
26	8	0	7	0	8	1	7	2
27	4	0	3	0	4	1	3	2
29	4	0	1	0	4	2	1	5
31	3	0	2	0	3	2	2	3
33	3	3	4	1	6	0	5	1
34	5	0	5	2	5	3	7	1
35	1	3	2	2	4	0	4	0
36	4	1	1	3	5	1	4	2
39	0	4	0	2	4	0	2	2
40	1	4	3	2	5	0	5	0
41	3	1	0	2	4	0	2	2
42	4	2	3	0	6	0	3	3
43	6	0	6	0	6	2	6	2
49	10	0	10	0	10	0	10	0
50	5	0	1	1	5	0	2	3
53	5	2	1	8	7	2	9	0
54	0	4	0	2	4	0	2	2
56	2	4	1	3	6	0	4	2
57	3	3	2	3	6	1	5	2
58	2	1	1	3	3	1	4	0
59	1	0	0	0	1	3	0	4
60	1	2	2	0	3	0	2	1
61	1	1	2	0	2	1	2	1
62	1	1	2	2	2	2	4	0
63	3	1	4	0	4	0	4	0
64	6	0	4	1	6	0	5	1
65	1	3	0	2	4	3	2	5
67	0	4	0	4	4	0	4	0
68	3	0	1	0	3	0	1	2
69	2	1	1	2	3	0	3	0
71	5	1	4	2	6	3	6	3
72	4	0	4	0	4	1	4	1
73	1	1	1	0	2	1	1	2
74	0	0	1	0	0	4	1	3
77	6	5	7	5	11	2	12	1
78	1	2	3	0	3	0	3	0
81	4	0	3	1	4	0	4	0
82	3	0	0	3	3	0	3	0
83	4	2	1	3	6	3	4	5
84	0	6	2	5	6	2	7	1
85	3	0	0	3	3	0	3	0
87	1	3	2	2	4	0	4	0
90	5	4	5	4	9	0	9	0
91	4	3	4	4	7	1	8	0
92	4	1	1	4	5	0	5	0
93	1	1	3	0	2	3	3	2
94	0	4	1	3	4	0	4	0
95	4	1	1	1	5	0	2	3
96	4	1	0	4	5	0	4	1

## Sheet: Total data (hypothesis 4 and 5)
	MATRIX 1 (96 Informants)				MATRIX 2 (96 Informants)						MATRIX 4 (96 Informants)
Number of Informant	recent memory	old memory	recent memory	old memory	autonoetic memory	anoetic memory	autonoetic memory	anoetic memory
	in the first half of the list		in the second half of the list		in the first half of the list		in the second half of the list				Informant	autonoetic memory	recent memory	old memory	anoetic memory
1	4	0	4	0	4	0	4	0			1	8	8	0	0
2	1	0	0	1	1	0	1	0			2	2	1	1	0
3	1	2	0	3	3	0	3	0			3	6	1	5	0
4	2	3	4	2	5	1	6	0			4	11	6	5	1
5	3	1	1	2	4	0	3	1			5	7	4	3	1
6	3	1	4	0	4	0	4	0			6	8	7	1	0
7	3	1	3	1	4	0	4	0			7	8	6	2	0
8	6	2	8	0	8	0	8	0			8	16	14	2	0
9	1	2	2	0	3	0	2	1			9	5	3	2	1
10	4	1	1	2	5	1	3	3			10	8	5	3	4
11	0	7	1	7	7	1	8	0			11	15	1	14	1
12	2	2	1	3	4	0	4	0			12	8	3	5	0
13	4	1	4	0	5	0	4	1			13	9	8	1	1
14	5	0	3	1	5	0	4	1			14	9	8	1	1
15	3	0	3	0	3	0	3	0			15	6	6	0	0
16	1	0	1	0	1	0	1	0			16	2	2	0	0
17	0	1	3	0	1	2	3	0			17	4	3	1	2
18	4	0	2	2	4	0	4	0			18	8	6	2	0
19	3	0	0	3	3	0	3	0			19	6	3	3	0
20	0	0	1	0	0	3	1	2			20	1	1	0	5
21	3	0	4	0	3	2	4	1			21	7	7	0	3
22	5	0	5	0	5	0	5	0			22	10	10	0	0
23	0	0	0	0	0	0	0	0			23	0	0	0	0
24	2	1	3	0	3	0	3	0			24	6	5	1	0
25	1	2	3	2	3	4	5	2			25	8	4	4	6
26	8	0	7	0	8	1	7	2			26	15	15	0	3
27	4	0	3	0	4	1	3	2			27	7	7	0	3
28	2	0	2	0	2	0	2	0			28	4	4	0	0
29	4	0	1	0	4	2	1	5			29	5	5	0	7
30	0	3	3	0	3	0	3	0			30	6	3	3	0
31	3	0	2	0	3	2	2	3			31	5	5	0	5
32	1	0	0	1	1	1	1	1			32	2	1	1	2
33	3	3	4	1	6	0	5	1			33	11	7	4	1
34	5	0	5	2	5	3	7	1			34	12	10	2	4
35	1	3	2	2	4	0	4	0			35	8	3	5	0
36	4	1	1	3	5	1	4	2			36	9	5	4	3
37	3	0	3	0	3	0	3	0			37	6	6	0	0
38	0	2	2	0	2	0	2	0			38	4	2	2	0
39	0	4	0	2	4	0	2	2			39	6	0	6	2
40	1	4	3	2	5	0	5	0			40	10	4	6	0
41	3	1	0	2	4	0	2	2			41	6	3	3	2
42	4	2	3	0	6	0	3	3			42	9	7	2	3
43	6	0	6	0	6	2	6	2			43	12	12	0	4
44	3	0	3	0	3	0	3	0			44	6	6	0	0
45	3	0	3	0	3	0	3	0			45	6	6	0	0
46	2	0	2	0	2	0	2	0			46	4	4	0	0
47	0	2	0	2	2	0	2	0			47	4	0	4	0
48	1	1	1	1	2	0	2	0			48	4	2	2	0
49	10	0	10	0	10	0	10	0			49	20	20	0	0
50	5	0	1	1	5	0	2	3			50	7	6	1	3
51	1	0	1	0	1	0	1	0			51	2	2	0	0
52	2	0	2	0	2	0	2	0			52	4	4	0	0
53	5	2	1	8	7	2	9	0			53	16	6	10	2
54	0	4	0	2	4	0	2	2			54	6	0	6	2
55	0	2	0	2	2	1	2	1			55	4	0	4	2
56	2	4	1	3	6	0	4	2			56	10	3	7	2
57	3	3	2	3	6	1	5	2			57	11	5	6	3
58	2	1	1	3	3	1	4	0			58	7	3	4	1
59	1	0	0	0	1	3	0	4			59	1	1	0	7
60	1	2	2	0	3	0	2	1			60	5	3	2	1
61	1	1	2	0	2	1	2	1			61	4	3	1	2
62	1	1	2	2	2	2	4	0			62	6	3	3	2
63	3	1	4	0	4	0	4	0			63	8	7	1	0
64	6	0	4	1	6	0	5	1			64	11	10	1	1
65	1	3	0	2	4	3	2	5			65	6	1	5	8
66	2	1	2	1	3	0	3	0			66	6	4	2	0
67	0	4	0	4	4	0	4	0			67	8	0	8	0
68	3	0	1	0	3	0	1	2			68	4	4	0	2
69	2	1	1	2	3	0	3	0			69	6	3	3	0
70	1	1	1	1	2	0	2	0			70	4	2	2	0
71	5	1	4	2	6	3	6	3			71	12	9	3	6
72	4	0	4	0	4	1	4	1			72	8	8	0	2
73	1	1	1	0	2	1	1	2			73	3	2	1	3
74	0	0	1	0	0	4	1	3			74	1	1	0	7
75	2	0	2	0	2	0	2	0			75	4	4	0	0
76	1	0	2	0	1	1	2	0			76	3	3	0	1
77	6	5	7	5	11	2	12	1			77	23	13	10	3
78	1	2	3	0	3	0	3	0			78	6	4	2	0
79	3	0	3	0	3	0	3	0			79	6	6	0	0
80	1	0	2	0	1	1	2	0			80	3	3	0	1
81	4	0	3	1	4	0	4	0			81	8	7	1	0
82	3	0	0	3	3	0	3	0			82	6	3	3	0
83	4	2	1	3	6	3	4	5			83	10	5	5	8
84	0	6	2	5	6	2	7	1			84	13	2	11	3
85	3	0	0	3	3	0	3	0			85	6	3	3	0
86	2	0	2	0	2	0	2	0			86	4	4	0	0
87	1	3	2	2	4	0	4	0			87	8	3	5	0
88	1	0	0	0	1	0	0	0			88	1	1	0	0
89	0	0	0	0	0	1	0	1			89	0	0	0	2
90	5	4	5	4	9	0	9	0			90	18	10	8	0
91	4	3	4	4	7	1	8	0			91	15	8	7	1
92	4	1	1	4	5	0	5	0			92	10	5	5	0
93	1	1	3	0	2	3	3	2			93	5	4	1	5
94	0	4	1	3	4	0	4	0			94	8	1	7	0
95	4	1	1	1	5	0	2	3			95	7	5	2	3
96	4	1	0	4	5	0	4	1			96	9	4	5	1

## Sheet: Data to hypothesis  3
Number of Informant -->	1	2	3	4	5	6	7	8	9	10	11	12	13	14	15	16	17	18	19	20	21	22	23	24	25	26	27	28	29	30	31	32	33	34	35	36	37	38	39	40	41	42	43	44	45	46	47	48	49
1 to 2	1	1	0	0	0	0	0	0	1	0	0	0	0	1	1	0	0	0	0	0	0	0	0	1	1	0	0	1	1	1	0	0	0	0	0	0	0	0	0	0	0	0	0	1	0	1	0	0	1
2 to 3	0	0	0	0	0	0	0	0	0	0	0	0	1	0	0	0	0	0	0	1	1	1		1	1	0	0	1	0	0	0	0	0	0	0	0	1	0	1	1	0	0	0	1	0	0	0	0	1
3 to 4	1		0	0	0	1	0	0	0	0	0	0	0	0	0		0	0	0	0	1	0		0	0	0	0	1	0	0	0	0	1	0	0	0	0	0	1	0	1	0	1	1	0	0	0	0	1
4 to 5	0		1	0	0	1	0	0	0	0	0	0	0	0	0		0	1	0	0	0	0		0	0	0	1		0	0	0		0	0	0	0	0	1	1	1	0	0	1	1	0	0		0	0
5 to 6	0		0	0	1	0	0	0	0	0	1	0	0	0	0		0	0	0	1	0	0		1	0	0	0		0	0	0		0	0	0	0	1		0	0	0	0	1	1	0				0
6 to 7	0		0	0	0	0	0	0	0	0	1	0	1	0	1		0	0	0	0	0	0		0	0	1	1		0		1		0	0	0	0			1	0	0	0	0						0
7 to 8	0			0	1	0	0	1		1	0	0	0	0				0			0	0			0	1	1		0		1		1	0	0	1			0	1	0	1	0						0
8 to 9				0	0	0	0	0		0	1		0	0							0	0			0	1	1		1		1		0	0		1				0	0	0	0						1
9 to 10				0				0		0	0		0	0							0	1			0	0	0		0		0		0	0		0				0		0	0						0
10 to 11				0				0		0	0		0												1	0	0		0		0		0	0		0				0		0	0						0
11 to 12				1				0		0	0														0	0			0				0	0		1						0	0						0
12 to 13								0		0	1														1	1							1	1								0	0						0
13 to 14								0			0														0	0								1								0	0						1
14 to 15								1			0														0	0								0									0						0
15 to 16								0			0															0								0									0						1
16 to 17								0																		1								0															1
17 to 18																										0																							0
18 to 19																										0																							1
19 to 20																																																	0
20 to 21																																																	0
21 to 22
22 to 23
23 to 24
24 to 25
25 to 26
	Inf.	yes	no
	1	2	5
	2	1	1
	3	1	5
	4	1	10
	5	2	6
	6	2	6
	7	0	8
	8	2	14
	9	1	5
	10	1	11
	11	4	11
	12	0	7
	13	2	8
	14	1	8
	15	2	4
	16	0	2
	17	0	6
	18	1	6
	19	0	6
	20	2	4
	21	2	7
	22	2	7
	23	0	0
	24	3	3
	25	4	10
	26	5	13
	27	4	6
	28	3	0
	29	2	9
	30	1	4
	31	3	7
	32	0	3
	33	3	9
	34	2	14
	35	0	7
	36	3	8
	37	2	3
	38	1	3
	39	4	3
	40	3	7
	41	1	7
	42	1	12
	43	3	12
	44	5	0
	45	0	5
	46	1	3
	47	0	3
	48	0	4
	49	8	12
	50	1	8
	51	0	2
	52	0	3
	53	2	15
	54	1	7
	55	0	5
	56	1	10
	57	6	8
	58	4	3
	59	2	5
	60	3	3
	61	2	4
	62	0	7
	63	0	8
	64	6	5
	65	1	12
	66	0	5
	67	7	0
	68	0	6
	69	2	4
	70	3	1
	71	6	11
	72	1	8
	73	1	5
	74	2	6
	75	1	2
	76	2	1
	77	4	21
	78	1	5
	79	2	3
	80	2	2
	81	2	6
	82	3	3
	83	3	15
	84	4	12
	85	0	6
	86	2	2
	87	0	8
	88	0	1
	89	2	0
	90	5	12
	91	3	12
	92	1	8
	93	1	8
	94	0	8
	95	2	7
	96	2	7
[truncated: 47 more columns]

## Sheet: Freelist X Ranking
	Free-list	Ranking
	#37	#37		Free-list and Ranking techniques
	arruda	hortelagrande
	hortelagrande	hortelapequeno
	hortelapequeno	arruda
	quixaba	quixaba
	angico	aroeira
	aroeira	angico
	#78	#78
	aroeira	jua
	bomnome	catingueira
	angico	aroeira
	jua	capimsanto
	capimsanto	bomnome
	ervacidreira	ervacidreira
	catingueira	angico
	#79	#79
	roma	roma
	babosa	graviola
	capimsanto	cana
	graviola	capimsanto
	cana	babosa
	aroeira	aroeira
	#2	#2
	cajuroxo	aroeira
	aroeira	cajuroxo
	catingueira	catingueira
	#91	#91
	aroeira	aroeira
	umburanacu	umburanacu
	angico	jatoba
	pinhaobrabo	pinhaobrabo
	bomnome	alfazemadecabloco
	juca	cajuroxo
	juremapreta	hortelapequeno
	cajuroxo	angico
	jatoba	juremapreta
	quebrapedra	eucalipto
	hortelapequeno	bomnome
	jurubeba	goiaba
	goiaba	jabuticaba
	jabuticaba	juca
	alfazemadecabloco	quebrapedra
	eucalipto	jurubeba
	#18	#18
	cana	cana
	capimsanto	capimsanto
	ervacidreira	ervacidreira
	aroeira	aroeira
	cajuroxo	cajuroxo
	couve	couve
	juremapreta	juremapreta
	carrapixo	carrapixo
	#7	#7
	boldo	aroeira
	ervacidreira	boldo
	aroeira	cidreira
	acerola	pinhao
	pinhao	chuchu
	velame	acerola
	carrapixo	carrapixo
	pimenta	velame
	chuchu	pimenta
	#38	#38
	ervacidreira	velame
	eucalipto	ervacidreira
	urtiga	pinhao
	velame	eucalipto
	pinhao	urtiga
	#3	#3
	capimsanto	ervacidreira
	ervacidreira	aroeira
	hortela	barbatimao
	quixaba	capimsanto
	aroeira	mastruz
	barbatimao	hortela
	mastruz	quixaba
	#6	#6
	arruda	jabuticaba
	quebrapedra	bomnome
	jabuticaba	goiaba
	umbu	quebrapedra
	goiaba	arruda
	hortelapequeno	juca
	hortelagrande	umbu
	juca	hortelagrande
	bomnome	hortelapequeno
	#52	#52
	ervacidreira	boldo
	capimsanto	capimsanto
	boldo	ervacidreira
	jabuticaba	jabuticaba
	#35	#35
	podaicoroxo	umburanacu
	juca	juca
	roma	cedro
	pirim	roma
	sena	sena
	pinha	podaicoroxo
	cedro	pinha
	umburanacu	pirim
	#30	#30
	aroeira	aroeira
	barauna	barauna
	umburanacu	umburanacu
	canademacaco	canademacaco
	paudalho	paudalho
	jatoba	jatoba
	#33	#33
	aroeira	aroeira
	bomnome	umburanacu
	angico	angico
	umburanacu	cajuroxo
	quixaba	juca
	paudarco	quixaba
	sasafrai	mulungu
	cajuroxo	bomnome
	jua	barbatimao
	mulungu	sasafrai
	juca	paudarco
	barbatimao	cabraiba
	cabraiba	jua
	#32	#32
	aroeira	aroeira
	bomnome	jua
	jua	pinhao
	pinhao	bomnome
	#28	#28
	aroeira	aroeira
	babosa	babosa
	umburanacu	umburanacu
	angico	angico
	#17	#17
	babosa	babosa
	hortelapequeno	hortelapequeno
	ervacidreira	ervacidreira
	eucalipto	eucalipto
	boldo	boldo
	aroeira	aroeira
	camomila	camomila
	#94	#94
	aroeira	aroeira
	bomnome	bomnome
	babosa	babosa
	angico	angico
	jua	jua
	catingueira	catingueira
	melaomiudo	melaomiudo
	pinhao	pinhao
	ervacidreira	ervacidreira
	#54	#54
	hortelapequeno	hortelapequeno
	alho	alho
	catingueira	catingueira
	caibeira	caibeira
	pegapinto	pegapinto
	hortelagrande	hortelagrande
	anador	anador
	angico	angico
	umburanadecheiro	umburanadecheiro
	#16	#16
	jua	jua
	aroeira	aroeira
	ervacidreira	ervacidreira
	#96	#96
	pinhaobrabo	juremapreta
	catingueira	pinhaobrabo
	molequeduro	molequeduro
	juremapreta	angico
	alecrim	jatoba
	jatoba	catingueira
	angico	alecrim
	cococatole	cococatole
	vassouradebotao	gogoia
	gogoia	vassouradebotao
	#61	#61
	cajuroxo	aroeira
	mororo	cajuroxo
	cedro	mororo
	umbu	umbu
	canademacaco	juremapreta
	aroeira	cedro
	juremapreta	canademacaco
	#9	#9
	aroeira	aroeira
	juremapreta	capimsanto
	ervacidreira	quixaba
	capimsanto	goiababranca
	jua	ervacidreira
	quixaba	jua
	goiababranca	juremapreta
	#45	#45
	umburanacu	graviola
	roma	cajuroxo
	cajuroxo	jatoba
	colonha	umburanacu
	graviola	roma
	jatoba	colonha
	#84	#84
	umbu	quinaquina
	aroeira	cajuroxo
	cajuroxo	aroeira
	quinaquina	umbu
	mandacaru	barauna
	piranha	mororo
	podaicoroxo	catingueira
	catingueira	mandacaru
	mororo	jabuticaba
	angico	coco
	bomnome	angico
	juca	juca
	barauna	piranha
	jabuticaba	podaicoroxo
	goiaba	juremapreta
	coco	bomnome
	juremapreta	goiaba
	#51	#51
	aroeira	aroeira
	barauna	jatoba
	jatoba	barauna
	#12	#12
	marmeleiro	umburanacu
	angico	aroeira
	ervacidreira	ervacidreira
	pinhao	angico
	manjericao	pinhao
	mororo	mororo
	umburanacu	manjericao
	aroeira	marmeleiro
	#1	#1
	hortelagrande	pinhaoroxo
	hortelapequeno	babosa
	ervadoce	ervadoce
	ervacidreira	hortelagrande
	boldo	mastruz
	babosa	hortelapequeno
	pinhaoroxo	boldo
	mastruz	ervacidreira
	#80	#80
	quixaba	quixaba
	umburanacu	umburanacu
	aroeira	aroeira
	cajuroxo	cajuroxo
	juremapreta	juremapreta
	#11	#11
	quinaquina	cajuroxo
	jua	juremapreta
	marmeleiro	juremabranca
	juca	angico
	podaicoroxo	aroeira
	cajuroxo	podaicoroxo
	aroeira	umburanacu
	angico	quinaquina
	umburanacu	jua
	alfavaca	marmeleiro
	bomnome	juca
	juremabranca	alfavaca
	juremapreta	bomnome
	sacatinga	sacatinga
	pinha	pinha
	laranja	laranja
	#89	#89
	aroeira	aroeira
	cajuroxo	cajuroxo
	quixaba	quixaba
	#13	#13
	alecrimcaco	apararaio
	hortelapequeno	quixaba
	hortelagrande	carrapixo
	quixaba	ervacidreira
	aroeira	hortelapequeno
	carrapixo	colonha
	pegapinto	capimsanto
	ervacidreira	aroeira
	capimsanto	hortelagrande
	colonha	pegapinto
	apararaio	alecrimcaco
	#24	#24
	aroeira	aroeira
	bomnome	bomnome
	juca	juca
	eucalipto	eucalipto
	capimsanto	capimsanto
	ervacidreira	ervacidreira
	pinha	pinha
	#85	#85
	juremapreta	umburanacu
	umburanacu	aroeira
	cajuroxo	cajuroxo
	angico	juremapreta
	catingueira	angico
	aroeira	catingueira
	quinaquina	quinaquina
	#71	#71
	aroeira	aroeira
	juremalisa	juremalisa
	cajuroxo	cajuroxo
	pinhaobrabo	pinhaobrabo
	marmeleiro	marmeleiro
	ramabranca	ramabranca
	quebrapedra	quebrapedra
	espinheiro	espinheiro
	quixaba	quixaba
	angico	angico
	jua	jua
	juca	juca
	babosa	babosa
	aveloi	aveloi
	umburanacu	umburanacu
	jatoba	jatoba
	catingueira	catingueira
	molequeduro	molequeduro
	#72	#72
	aroeira	aroeira
	ervacidreira	cajuroxo
	ervadoce	ervacidreira
	bomnome	velame
	cajuroxo	jua
	cardosanto	bomnome
	capimsanto	capimsanto
	camomila	ervadoce
	jua	camomila
	velame	cardosanto
	#4	#4
	eucalipto	roma
	hortelagrande	pinhao
	hortelapequeno	hortelapequeno
	umburanacu	hortelagrande
	quixaba	quixaba
	pinhao	umburanacu
	ervacidreira	ervacidreira
	capimsanto	eucalipto
	arruda	arruda
	colonha	colonha
	cana	capimsanto
	roma	cana
	#5	#5
	ervacidreira	pinhaobrabo
	capimsanto	jua
	pinhaobrabo	ervacidreira
	juca	capimsanto
	angico	angico
	jua	aroeira
	aroeira	ervadoce
	cajuroxo	cajuroxo
	ervadoce	juca
	#19	#19
	aroeira	cajuroxo
	umburanacu	aroeira
	pinhaobrabo	ervacidreira
	capimsanto	umburanacu
	ervacidreira	bomnome
	bomnome	capimsanto
	cajuroxo	pinhaobrabo
	#76	#76
	aroeira	jua
	jua	aroeira
	catingueira	catingueira
	espinheiro	espinheiro
	#55	#55
	umburanacu	umburanacu
	angico	babosa
	capimsanto	angico
	babosa	capimsanto
	pinhaobrabo	pinhaobrabo
	ervacidreira	ervacidreira
	#67	#67
	quixaba	quixaba
	algodaopreto	aroeira
	catingueira	marmeleiro
	aroeira	juca
	angico	catingueira
	juca	algodaopreto
	marmeleiro	angico
	barauna	barauna
	#87	#87
	umburanacu	quixaba
	batatadepurga	batatadepurga
	hortelapequeno	aroeira
	ervacidreira	umburanacu
	eucalipto	juca
	juca	babosa
	aroeira	eucalipto
	babosa	ervacidreira
	quixaba	hortelapequeno
	#60	#60
	juremapreta	umburanacu
	aroeira	angico
	barauna	aroeira
	angico	quinaquina
	jatoba	juremapreta
	umburanacu	jatoba
	quinaquina	barauna
	#50	#50
	angico	aroeira
	bomnome	bomnome
	hortelapequeno	hortelapequeno
	aroeira	umburanadecheiro
	roma	roma
	cedro	cajuroxo
	jatoba	aveloi
	aveloi	cedro
	umburanadecheiro	jatoba
	cajuroxo	angico
	#82	#82
	hortelapequeno	maracujadeestralo
	umburanadecheiro	barbatimao
	maracujadeestralo	umburanadecheiro
	aroeira	hortelapequeno
	barbatimao	jatoba
	jatoba	aroeira
	juremapreta	juremapreta
	#43	#43
	umburanacu	jatoba
	palhoroxo	umburanacu
	catingueira	mororo
	mororo	aroeira
	jatoba	pinhaobrabo
	hortela	batatadepurga
	aroeira	cabecadenego
	canademacaco	roma
	cajuroxo	canademacaco
	juca	colonha
	melao	cajuroxo
	cabecadenego	juca
	batatadepurga	catingueira
	colonha	melão
	roma	hortela
	pinhaobrabo	palhoroxo
	#34	#34
	ervacidreira	ervacidreira
	hortelapequeno	hortelapequeno
	capimsanto	capimsanto
	alecrimdecheiro	alecrimdecheiro
	arruda	arruda
	boldo	boldo
	cajuroxo	cajuroxo
	jatoba	jatoba
	quixaba	quixaba
	babatadepurga	babatadepurga
	marmeleiro	marmeleiro
	aroeira	aroeira
	roma	roma
	podaicoroxo	podaicoroxo
	babosa	babosa
	angico	angico
	juca	juca
	#58	#58
	aroeira	aroeira
	babosa	babosa
	piranha	piranha
	jatoba	umburanacu
	umburanacu	angico
	angico	hortela
	hortela	jatoba
	mororo	mororo
	#73	#73
	capimsanto	aroeira
	ervacidreira	roma
	aroeira	capimsanto
	pinhaobrabo	goiaba
	angico	ervacidreira
	roma	angico
	goiaba	pinhaobrabo
	#41	#41
	eucalipto	capimsanto
	capimsanto	eucalipto
	boldo	louro
	louro	anador
	anador	boldo
	arruda	alecrim
	alecrim	arruda
	pinhao	papaconha
	papaconha	pinhao
	#29	#29
	aroeira	babosa
	babosa	aroeira
	angico	juca
	podaicoroxo	angico
	juca	piranha
	piranha	jatoba
	jua	cajuroxo
	inco	umburanacu
	cajuroxo	inco
	umburanacu	jua
	jatoba	podaicoroxo
	catingueira	catingueira
	#20	#20
	aroeira	aroeira
	cumaru	babosa
	alecrim	cajuroxo
	babosa	gengibre
	hortela	cumaru
	cajuroxo	hortela
	gengibre	alecrim
	#88	#88
	aroeira	aroeira
	#92	#92
	juremapreta	aroeira
	hortelapequeno	hortelapequeno
	mastruz	bomnome
	aroeira	juremapreta
	angico	mastruz
	juca	juca
	jurubeba	mentraste
	mentraste	jatoba
	jatoba	jurubeba
	bomnome	angico
	#53	#53
	capimsanto	aroeira
	ervacidreira	umburanacu
	camomila	babosa
	ervadoce	cajuroxo
	aroeira	capimsanto
	velame	camomila
	mandacaru	ervadoce
	facheiro	ervacidreira
	catingueira	facheiro
	juremabranca	juremabranca
	aveloi	canademacaco
	babosa	mulungu
	canademacaco	velame
	pinhaobrabo	aveloi
	pinhaoroxo	mandacaru
	cajuroxo	pinhaobrabo
	mulungu	pinhaoroxo
	umburanacu	catingueira
	#36	#36
	ervacidreira	aroeira
	aroeira	mandacaru
	juca	pinhaobrabo
	babosa	hortelapequeno
	pinha	hortelagrande
	mamao	babosa
	hortelapequeno	catingueira
	hortelagrande	ervacidreira
	velame	velame
	marmeleiro	marmeleiro
	cebolabranca	juca
	catingueira	mamao
	#44	#44
	jatoba	jatoba
	umburanacu	umburanacu
	jua	jua
	alho	alho
	juca	juca
	mastruz	mastruz
	#15	#15
	juca	aroeira
	aroeira	juremabranca
	jua	cajuroxo
	angico	jua
	cedro	juca
	juremabranca	angico
	cajuroxo	cedro
	#95	#95
	aroeira	ramabranca
	ramabranca	aroeira
	alfazemadecabloco	alfazemadecabloco
	umburanacu	quinaquina
	juca	umburanacu
	jatoba	juremapreta
	juremapreta	jatoba
	podaicoroxo	juca
	cajuroxo	cajuroxo
	quinaquina	podaicoroxo
	#83	#83
	aroeira	aroeira
	juca	bomnome
	bomnome	mulungu
	umburanacu	capimsanto
	ervacidreira	jatoba
	capimsanto	jurubeba
	pinha	pinha
	jurubeba	umburanacu
	mororo	barauna
	cajuroxo	juca
	podaicoroxo	ervacidreira
	mulungu	hortela
	barauna	cajuroxo
	umburanabraba	cococatole
	pinhaomanso	umburanabraba
	pinhaobrabo	pinhaobrabo
	hortela	podaicoroxo
	cococatole	mororo
	jatoba	pinhaomanso
	#63	#63
	podaicoroxo	umburanacu
	calumbinho	calumbinho
	aroeira	podaicoroxo
	umburanacu	quixaba
	quixaba	cajuroxo
	cajuroxo	mandacaru
	mandacaru	juca
	juca	angico
	angico	aroeira
	#62	#62
	ervacidreira	boldo
	capimsanto	capimsanto
	colonha	ervacidreira
	sabugueira	sabugueira
	hortela	jua
	ervadoce	hortela
	jua	ervadoce
	boldo	colonha
	#64	#64
	quiabo	umburanacu
	limao	jatoba
	berinjela	alho
	roma	angico
	umburanacu	muncambe
	jatoba	hortela
	muncambe	limao
	alho	quiabo
	hortela	quixaba
	angico	roma
	chuchu	berinjela
	quixaba	chuchu
	#22	#22
	ervacidreira	alecrim
	capimsanto	quixaba
	laranja	ervacidreira
	hortelapequeno	limao
	hortelagrande	colonha
	colonha	jatoba
	jatoba	hortelapequeno
	quixaba	capimsanto
	limao	laranja
	alecrim	hortelagrande
	#47	#47
	capimsanto	aroeira
	hortela	capimsanto
	quebrapedra	hortela
	aroeira	quebrapedra
	#93	#93
	pinha	catingueira
	capimsanto	eucalipto
	mamao	goiaba
	quixaba	alecrim
	piranha	pinha
	alecrim	mamao
	eucalipto	capimsanto
	catingueira	mulungu
	goiaba	quixaba
	mulungu	piranha
	#81	#81
	ervacidreira	capimsanto
	capimsanto	umburanacu
	babosa	aroeira
	eucalipto	babosa
	aroeira	angico
	angico	barauna
	umbu	ervacidreira
	barauna	eucalipto
	umburanacu	umbu
	#26	#26
	hortela	cajuroxo
	ervacidreira	aroeira
	capimsanto	angico
	alecrim	bomnome
	boldo	mororo
	babosa	umbu
	angico	ervacidreira
	aroeira	capimsanto
	cajuroxo	babosa
	bomnome	ameixa
	mororo	pegapinto
	jua	mulungu
	juca	alecrim
	mulungu	juca
	umbu	boldo
	quixaba	hortela
	ameixa	quixaba
	pinhaoroxo	pinhaoroxo
	pegapinto	jua
	#25	#25
	pitanga	aroeira
	goiaba	cajuroxo
	pinha	jatoba
	jatoba	quixaba
	aroeira	pitanga
	bomnome	bomnome
	juca	goiaba
	cedro	cedro
	hortelapequeno	hortelapequeno
	cajuroxo	juca
	podaicoroxo	mulungu
	jua	pinha
	algaroba	jua
	mulungu	algaroba
	quixaba	podaicoroxo
	#40	#40
	umburanacu	aroeira
	aroeira	quixaba
	umbu	ervacidreira
	jurubeba	umburanacu
	jua	capimsanto
	cajuroxo	roma
	arruda	arruda
	ervacidreira	cajuroxo
	quixaba	jua
	roma	umbu
	capimsanto	jurubeba
	#48	#48
	eucalipto	roma
	goiaba	eucalipto
	cajuroxo	cajuroxo
	umburanacu	umburanacu
	roma	goiaba
	#46	#46
	umburanacu	quixaba
	aroeira	aroeira
	bomnome	umburanacu
	quixaba	pinhao
	pinhao	bomnome
	#74	#74
	mastruz	cabecadenego
	roma	aroeira
	mamao	mastruz
	cajuroxo	pinha
	goiaba	goiaba
	pinha	roma
	cabecadenego	umburanacu
	aroeira	cajuroxo
	umburanacu	mamao
	#65	#65
	roma	roma
	umburanacu	umburanacu
	ervacidreira	jatoba
	alecrim	hortela
	hortela	babosa
	jatoba	goiababranca
	angico	alecrim
	bomnome	aroeira
	gogoia	angico
	catingueira	bomnome
	goiababranca	ervacidreira
	babosa	cajuroxo
	aroeira	gogoia
	cajuroxo	catingueira
	#10	#10
	aroeira	aroeira
	mororo	goiababranca
	quixaba	juca
	goiababranca	angico
	angico	quixaba
	hortelapequeno	mentui
	capimsanto	mororo
	camomila	hortelapequeno
	pegapinto	quebrapedra
	gogoia	pegapinto
	quebrapedra	camomila
	mentui	gogoia
	juca	capimsanto
	#21	#21
	aroeira	umburanacu
	umburanacu	aroeira
	jua	catingueira
	juremabranca	jatoba
	umbu	cajuroxo
	catingueira	jua
	cajuroxo	barauna
	espinheiro	espinheiro
	barauna	juremabranca
	jatoba	umbu
	#70	#70
	catingueira	catingueira
	hortelagrande	hortelagrande
	hortelapequeno	hortelapequeno
	jatoba	jatoba
	ervacidreira	ervacidreira
	#42	#42
	pegapinto	capimsanto
	umburanacu	pegapinto
	ervacidreira	umburanacu
	capimsanto	ervaverde
	ervaverde	ervacidreira
	hortela	hortela
	#90	#90
	capimsanto	aroeira
	ervacidreira	capimsanto
	hortelagrande	bomnome
	colonha	roma
	ervadoce	hortelagrande
	bomnome	boldo
	aroeira	pegapinto
	umburanacu	cajuroxo
	angico	molequeduro
	jua	umburanacu
	roma	ervacidreira
	goiaba	angico
	molequeduro	marmeleiro
	pegapinto	goiaba
	marmeleiro	ervadoce
	boldo	jua
	melancia	melancia
	cajuroxo	colonha
	#27	#27
	bomnome	jatoba
	aroeira	boldo
	boldo	umburanacu
	mulungu	bomnome
	cajuroxo	cajuroxo
	hortelagrande	aroeira
	jatoba	hortelagrande
	umburanacu	jua
	jua	mulungu
	umbu	umbu
	maracujadeestralo	maracujadeestralo
	#31	#31
	juca	juca
	angico	angico
	juremabranca	juremabranca
	barauna	barauna
	sacatinga	sacatinga
	espinheiro	espinheiro
	cabecadenego	cabecadenego
	umburanabraba	umburanabraba
	juremapreta	juremapreta
	catingueira	catingueira
	aroeira	aroeira
	#56	#56
	umburanacu	umburanacu
	cajuroxo	babosa
	jatoba	aroeira
	aroeira	barauna
	quinaquina	cedro
	umburanabraba	jatoba
	juca	umburanabraba
	barauna	cajuroxo
	paudarco	mororo
	babosa	paudarco
	mororo	juca
	cedro	quinaquina
	#57	#57
	umburanadecheiro	cabraiba
	angico	hortelapequeno
	mororo	umburanadecheiro
	hortelapequeno	babosa
	laranja	mandacaru
	capimsanto	angico
	ervacidreira	podaicoroxo
	babosa	mororo
	aroeira	aroeira
	juremapreta	juremapreta
	arruda	capimsanto
	mandacaru	mirasol
	podaicoroxo	ervacidreira
	cabraiba	laranja
	mirasol	arruda
	#86	#86
	juremapreta	umburanacu
	cajuroxo	cajuroxo
	angico	aroeira
	umburanacu	angico
	aroeira	juremapreta
	#75	#75
	jua	juca
	benzedeira	jua
	capimsanto	capimsanto
	juca	benzedeira

## Sheet: Saliences
	Free-List Salience					Ranking Salience
	Item	Frequency (%)	Average Rank	Sailence		Item	Frequency (%)	Average Rank	Sailence
	aroeira	76.7	3.61	0.545		aroeira	76.7	2.7	0.619
	umburanacu	44.2	4.66	0.284		umburanacu	44.2	3.53	0.332
	cajuroxo	41.9	6.53	0.21		cajuroxo	41.9	4.89	0.262
	angico	39.5	5.06	0.236		angico	39.5	5.71	0.205
	ervacidreira	39.5	3.59	0.273		ervacidreira	38.4	5.64	0.195
	capimsanto	33.7	3.76	0.236		capimsanto	33.7	4.76	0.207
	juca	30.2	6.31	0.164		juca	30.2	7.31	0.149
	jatoba	29.1	6.72	0.132		jatoba	29.1	4.84	0.175
	jua	25.6	5.86	0.142		jua	25.6	6.86	0.133
	quixaba	23.3	6.35	0.115		quixaba	23.3	4.75	0.152
	bomnome	23.3	5.25	0.149		bomnome	23.3	5.65	0.137
	catingueira	22.1	6.74	0.104		hortelapequeno	22.1	4.74	0.138
	hortelapequeno	22.1	4	0.159		catingueira	22.1	7.21	0.103
	babosa	20.9	5.67	0.126		babosa	20.9	4	0.154
	juremapreta	18.6	6.19	0.097		juremapreta	18.6	6.31	0.08
	roma	15.1	5.92	0.083		roma	15.1	4.15	0.105
	hortelagrande	12.8	4.09	0.088		pinhaobrabo	12.8	6.36	0.071
	hortela	12.8	6	0.066		hortelagrande	12.8	5.55	0.071
	pinhaobrabo	11.6	7	0.065		hortela	12.8	7.82	0.048
	barauna	11.6	7	0.053		eucalipto	11.6	5.1	0.064
	mororo	11.6	6.5	0.066		barauna	11.6	5.5	0.059
	eucalipto	11.6	4.5	0.077		mororo	11.6	7.3	0.059
	podaicoroxo	10.5	6.78	0.063		goiaba	10.5	7.78	0.048
	boldo	10.5	5.44	0.059		podaicoroxo	10.5	9.89	0.037
	goiaba	10.5	7.78	0.047		boldo	10.5	4.89	0.07
	umbu	9.3	6.13	0.052		umbu	9.3	7.5	0.035
	pinha	9.3	6.25	0.05		pinhao	9.3	4.75	0.046
	pinhao	9.3	5.63	0.033		colonha	8.1	9	0.025
	colonha	8.1	7.29	0.037		mulungu	8.1	8.86	0.037
	alecrim	8.1	5.57	0.045		pinha	8.1	8.14	0.032
	mulungu	8.1	11.57	0.025		alecrim	8.1	6.43	0.042
	marmeleiro	8.1	6.86	0.041		marmeleiro	8.1	8	0.033
	ervadoce	7	5	0.042		cedro	7	6.17	0.031
	quinaquina	7	5.67	0.033		quinaquina	7	6	0.036
	cedro	7	6.83	0.029		ervadoce	7	7.83	0.029
	arruda	7	5.83	0.041		arruda	7	7.67	0.028
	pegapinto	7	9.17	0.032		pegapinto	7	7.5	0.035
	juremabranca	5.8	7	0.03		juremabranca	5.8	5.4	0.038
	quebrapedra	5.8	6.6	0.032		mandacaru	5.8	7.2	0.034
	mastruz	5.8	5	0.026		quebrapedra	5.8	7.8	0.024
	velame	5.8	7	0.023		mastruz	5.8	4.8	0.029
	piranha	4.7	5	0.031		velame	5.8	7	0.03
	espinheiro	4.7	6.5	0.02		jurubeba	4.7	10.5	0.013
	camomila	4.7	6.5	0.021		piranha	4.7	7.75	0.021
	jabuticaba	4.7	8.75	0.017		camomila	4.7	8.25	0.015
	canademacaco	4.7	7.5	0.021		jabuticaba	4.7	6.75	0.024
	umburanadecheiro	4.7	5.25	0.025		canademacaco	4.7	7.75	0.018
	mandacaru	4.7	7.75	0.024		espinheiro	4.7	6.5	0.02
	jurubeba	4.7	7.75	0.024		umburanadecheiro	4.7	4.75	0.028
	cana	3.5	5.67	0.017		cana	3.5	5.33	0.02
	cabecadenego	3.5	8.67	0.013		molequeduro	3.5	10	0.016
	molequeduro	3.5	11.33	0.014		barbatimao	3.5	4.67	0.023
	barbatimao	3.5	7.67	0.01		alho	3.5	3	0.026
	laranja	3.5	8	0.019		cabecadenego	3.5	5	0.024
	mamao	3.5	4	0.025		pinhaoroxo	3.5	12	0.014
	pinhaoroxo	3.5	13.33	0.007		mamao	3.5	9	0.008
	gogoia	3.5	9.67	0.01		laranja	3.5	13	0.005
	alho	3.5	4.67	0.021		aveloi	3.5	11.67	0.011
	umburanabraba	3.5	9.33	0.015		umburanabraba	3.5	10	0.013
	aveloi	3.5	11	0.012		gogoia	3.5	11.33	0.006
	goiababranca	3.5	7.33	0.014		goiababranca	3.5	4	0.025
	carrapixo	3.5	7	0.012		carrapixo	3.5	6	0.015
	sacatinga	2.3	9.5	0.01		limao	2.3	5.5	0.014
	ramabranca	2.3	4	0.019		alfazemadecabloco	2.3	4	0.018
	anador	2.3	6	0.01		ramabranca	2.3	3.5	0.02
	batatadepurga	2.3	7.5	0.013		maracujadeestralo	2.3	6	0.013
	paudarco	2.3	7.5	0.011		batatadepurga	2.3	4	0.018
	alfazemadecabloco	2.3	9	0.011		graviola	2.3	1.5	0.021
	maracujadeestralo	2.3	7	0.009		sacatinga	2.3	9.5	0.01
	cococatole	2.3	13	0.005		paudarco	2.3	10.5	0.006
	chuchu	2.3	10	0.003		chuchu	2.3	8.5	0.007
	cabraiba	2.3	13.5	0.002		cabraiba	2.3	6.5	0.013
	limao	2.3	5.5	0.013		cococatole	2.3	11	0.007
	graviola	2.3	4.5	0.01		anador	2.3	5.5	0.012
	ervaverde	1.2	5	0.004		urtiga	1.2	5	0.002
	algaroba	1.2	13	0.002		apararaio	1.2	1	0.012
	facheiro	1.2	8	0.007		vassouradebotao	1.2	10	0.001
	pirim	1.2	4	0.007		ameixa	1.2	10	0.006
	pitanga	1.2	1	0.012		pinhaomanso	1.2	19	0.001
	quiabo	1.2	1	0.012		sasafrai	1.2	10	0.004
	cebolabranca	1.2	11	0.002		alfavaca	1.2	12	0.004
	algodaopreto	1.2	2	0.01		alecrimcaco	1.2	11	0.001
	gengibre	1.2	7	0.002		sabugueira	1.2	4	0.007
	couve	1.2	6	0.004		sena	1.2	5	0.006
	acerola	1.2	4	0.008		acerola	1.2	6	0.005
	cumaru	1.2	2	0.01		pitanga	1.2	5	0.009
	urtiga	1.2	3	0.007		pirim	1.2	8	0.001
	vassouradebotao	1.2	9	0.002		algaroba	1.2	14	0.002
	alfavaca	1.2	10	0.005		algodaopreto	1.2	6	0.004
	coco	1.2	16	0.001		quiabo	1.2	8	0.005
	sabugueira	1.2	4	0.007		couve	1.2	6	0.004
	alecrimcaco	1.2	1	0.012		calumbinho	1.2	2	0.01
	sasafrai	1.2	7	0.006		inco	1.2	9	0.004
	sena	1.2	5	0.006		cardosanto	1.2	10	0.001
	louro	1.2	4	0.008		caibeira	1.2	4	0.008
	melaomiudo	1.2	7	0.004		juremalisa	1.2	2	0.011
	melao	1.2	11	0.004		louro	1.2	3	0.009
	mentraste	1.2	8	0.003		coco	1.2	10	0.005
	mentui	1.2	12	0.002		cumaru	1.2	5	0.005
	mirasol	1.2	15	0.001		gengibre	1.2	4	0.007
	juremalisa	1.2	2	0.011		facheiro	1.2	9	0.006
	manjericao	1.2	5	0.006		ervaverde	1.2	4	0.006
	melancia	1.2	17	0.001		cidreira	1.2	3	0.009
	berinjela	1.2	3	0.01		pimenta	1.2	9	0.001
	benzedeira	1.2	2	0.009		muncambe	1.2	5	0.008
	pinhaomanso	1.2	15	0.003		mirasol	1.2	12	0.003
	pimenta	1.2	8	0.003		mentui	1.2	6	0.007
	cardosanto	1.2	6	0.006		paudalho	1.2	5	0.004
	inco	1.2	8	0.005		palhoroxo	1.2	16	0.001
	apararaio	1.2	11	0.001		papaconha	1.2	8	0.003
	ameixa	1.2	17	0.002		manjericao	1.2	7	0.003
	caibeira	1.2	4	0.008		benzedeira	1.2	4	0.003
	muncambe	1.2	7	0.006		berinjela	1.2	11	0.002
	calumbinho	1.2	2	0.01		mentraste	1.2	7	0.005
	paudalho	1.2	5	0.004		melaomiudo	1.2	7	0.004
	palhoroxo	1.2	2	0.011		melancia	1.2	17	0.001
	papaconha	1.2	9	0.001		melão	1.2	14	0.002
